# Supplementary material for: Plant‐mediated effects of soil phosphorus on the root‐associated fungal microbiota in Arabidopsis thaliana
Source: New Phytol. 2018 Nov 1;221(4):2123–37. doi: 10.1111/nph.15538 (PMC6519159; doi:10.1111/nph.15538)
Supplement: Supplementary file 2 — Table S8 Fungal operational taxonomic units (OTUs) identified by SIMPER analysis as enriched in phosphorus (P)‐deprived or P‐replete conditions. [file NPH-221-2123-s002.xlsx]

## Sheet: Article information
New Phytologist Supporting Information Table S5
Article title: Plant-mediated effects of soil phosphorus on the root-associated fungal microbiota in Arabidopsis thaliana
Authors: Izabela Fabiańska, Nina Gerlach, Juliana Almario and Marcel Bucher
Article acceptance date: 19 September 2018

## Sheet: SIMPER Bulk soil
Table S5. Fungal OTUs identified by SIMPER analysis as enriched in P-deprived or P-replete conditions.
Contribution indicates the percentage of dissimlarities attributed to each taxon. Enrichment percentage indicates the increase in relation to the opposite condition. The P-value indicates the statistical signifcance of the enrichment (Wilcoxon's test, FDR, corrected). Significant P-values are indicated in white, the OTUs enriched in the P-deprived soil are highlighted in orange, in P-replete soil…
									Average relative abundance in the different treatments
OTU	Species	Order	Phylum	Enrichment	Contribution (SIMPER)	Enrichment percentage	P-value (Wilcoxon)		0mM_P_water	0mM_P_K	0mM_P_Na	1mM_P_K	1mM_P_Na	20mM_P_K	20mM_P_Na	50mM_P_K	50mM_P_Na
Otu00722	Coprinellus_flocculosus	Agaricales	Basidiomycota	P-deprived	0.378969	236.119	0.996479		0	0	0.0103385	0	0	0	0	0	3.48803e-05
Otu00278	Rhizophlyctidaceae_sp	Rhizophlyctidales	Chytridiomycota	P-deprived	0.339733	46.2578	0.891925		0.010935	0.000471136	0	0.00177009	0	8.9265e-05	2.99048e-05	0.000103883	0
Otu00115	Sordariomycetes_unclassified	Sordariomycetes_unclassified	Ascomycota	P-deprived	0.282009	27.9233	0.93543		0.00016882	7.55274e-05	0	0.0157056	7.53313e-06	4.70183e-05	0.000115314	0	0.000279042
Otu00649	Ascomycota_unclassified	Ascomycota_unclassified	Ascomycota	P-deprived	0.4758	25.3808	0.977174		1.73579e-05	0.000112364	0.00704519	1.66315e-05	3.01325e-05	0	2.60417e-05	0.000153354	3.96023e-05
Otu00180	Ascomycota_unclassified	Ascomycota_unclassified	Ascomycota	P-deprived	0.364438	15.4197	0.909336		0	0	0.00796178	0.00216644	0.00072318	0	0	0.000441501	8.72007e-05
Otu01041	Ascomycota_unclassified	Ascomycota_unclassified	Ascomycota	P-deprived	0.648776	9.92535	0.91079		0	0	0.00283246	1.32433e-05	0.000143129	0.000143206	1.27998e-05	6.28487e-05	0
Otu00437	Acremonium_antarcticum	Hypocreales	Ascomycota	P-deprived	0.690364	9.77251	0.891925		0.000104869	6.04623e-05	0.00198292	8.80261e-05	0.000116718	7.60223e-05	0	7.552e-05	2.31981e-05
Otu00995	Ascobolaceae_unclassified	Pezizales	Ascomycota	P-deprived	0.698943	9.53198	0.93543		0	0	0.000162184	0	0.00188923	0	0	0.000155824	0
Otu00583	Leotiomycetes_unclassified	Leotiomycetes_unclassified	Ascomycota	P-deprived	0.576971	6.70214	0.909336		0.00180547	0.00224161	0.000165591	9.01814e-05	3.64233e-05	9.43729e-05	6.61517e-05	8.6569e-06	0.000281526
Otu00076	Fungi_unclassified	Fungi_unclassified	Fungi_unclassified	P-deprived	0.499133	6.24965	0.91079		0.000107646	0.000195566	0.000165227	0.00545438	2.58799e-05	0	1.27998e-05	0.000168411	0.000475229
Otu00508	Natantispora_unipolaris	Microascales	Ascomycota	P-deprived	0.602493	5.56753	0.944964		0.000153217	0.00327438	0.000227543	1.10876e-05	0.000397645	0.000167776	0.00010974	0.00011407	0.000103439
Otu00376	Podospora_unclassified	Sordariales	Ascomycota	P-deprived	0.63172	3.91548	0.891925		0.00035542	0.00253341	0.000125063	0.000106256	0.000121411	0.000124971	0	0.000367715	3.48803e-05
Otu00292	Funneliformis_caledonium	Glomerales	Glomeromycota	P-deprived	0.591463	3.6608	0.974293		6.9348e-05	0.00250097	0.00104392	1.32433e-05	3.64233e-05	9.46797e-05	0.000364583	9.04207e-05	7.92047e-05
Otu00039	Emericellopsis_terricola	Hypocreales	Ascomycota	P-deprived	0.145646	3.33669	0.91079		0.00098716	0.00241836	0.00188711	0.0282125	0.00118217	0.00172452	0.0016712	0.00174392	0.0012592
Otu00125	Pezizella_epithallina	Thelebolales	Ascomycota	P-deprived	0.360572	3.28227	0.93543		0.00045405	0.000411263	0.0105118	0.000259766	0.000328796	0.000800098	0.000905386	0.000228868	0.000301038
Otu00576	Fungi_unclassified	Fungi_unclassified	Fungi_unclassified	P-deprived	0.678647	3.20147	0.891925		0	0.00122264	0	0.000432418	0.000632783	0	0	0	0.000435626
Otu00365	Ascobolaceae_sp	Pezizales	Ascomycota	P-deprived	0.462936	2.82217	0.993305		0	0.000356551	0.006003	0	2.58799e-05	0.000288827	0.000115199	7.7912e-05	0.000854567
Otu00384	Halosphaeriaceae_unclassified	Microascales	Ascomycota	P-deprived	0.548035	2.57705	0.891925		0.000651467	0.000473935	0.000253906	0.00094115	0.00320254	0.00030327	0.000389741	0.000420116	0.000122081
Otu00492	Sordariomycetes_unclassified	Sordariomycetes_unclassified	Ascomycota	P-deprived	0.666431	2.30354	0.974293		0.00017138	0.000247972	0.000192683	0.000146543	0.00229148	0.00023676	9.86512e-05	0.000202085	0.000201119
Otu00074	Ascomycota_unclassified	Ascomycota_unclassified	Ascomycota	P-deprived	0.473279	2.13425	0.909336		0.000450551	0.000979277	0.000284918	0.000683444	0.0054531	0.000590573	0.000324532	0.000408983	0.000679913
Otu00071	Fungi_unclassified	Fungi_unclassified	Fungi_unclassified	P-deprived	0.43024	1.93161	0.891925		0.00195527	0.00257855	0.000954771	0.00165294	0.00131198	0.000628228	0	0	0.00167863
Otu00300	Fungi_unclassified	Fungi_unclassified	Fungi_unclassified	P-deprived	0.556382	1.81628	0.891925		0.00202711	0.000868753	0.0014077	0.000480513	0.000307278	0.000142824	0.00050715	0.000703499	9.27923e-05
Otu00394	Talaromyces_luteus	Eurotiales	Ascomycota	P-deprived	0.605167	1.65957	0.909336		0.000185817	0.000199688	0.00026037	0.00344143	0.000254707	0.000398096	0.000160498	0.000417491	0.000329994
Otu00229	Fungi_unclassified	Fungi_unclassified	Fungi_unclassified	P-deprived	0.526951	1.46079	0.929145		0.00273067	8.88937e-05	0.00190272	0.00032219	7.76397e-05	0.000596707	0.000644258	0.000424228	0
Otu00259	Trichosporon_laibachii	Trichosporonales	Basidiomycota	P-deprived	0.532455	1.26845	0.895571		0.000171019	0.000315329	0.000125063	0.00404498	0.000148803	0.000813212	0.000268912	0.000368668	0.000243829
Otu00201	Lobulomycetaceae_unclassified	Lobulomycetales	Chytridiomycota	P-deprived	0.635232	1.26612	0.944964		0.000908243	0.000630757	0.00110587	0.000708075	0.00014401	0.000266026	0.00024337	0.000661287	6.38365e-05
Otu00252	Fungi_unclassified	Fungi_unclassified	Fungi_unclassified	P-deprived	0.681217	1.15343	0.895571		0.00121099	0.00026426	0.000109523	0.000957429	0.000351311	0.000141889	0.00034919	0.000452338	0.000131525
Otu00156	Talaromyces_assiutensis	Eurotiales	Ascomycota	P-deprived	0.330648	1.14303	0.974293		0.000477166	0.00135537	0.000904208	0.00982796	0.000551333	0.000659029	0.00240433	0.000803572	0.00102933
Otu00439	Fungi_unclassified	Fungi_unclassified	Fungi_unclassified	P-deprived	0.597026	1.10084	0.891925		0.00117495	0.000519738	0.000914131	0	0.000700581	0	0	0.000440534	0.000819686
Otu00251	Septoglomus_viscosum	Glomerales	Glomeromycota	P-deprived	0.326067	1.04732	0.974293		0.000838207	0.000727108	0.00892367	0.00101675	0.000465884	0.000489628	0.00278194	0.000121133	0.00128526
Otu00817	Agaricomycetes_unclassified	Agaricomycetes_unclassified	Basidiomycota	P-deprived	0.700457	0.956482	0.891925		0.000884863	4.39627e-05	0.000389942	9.05473e-05	0.00078754	0.000548427	0.000217828	0.000132033	0
Otu00298	Septoglomus_viscosum	Glomerales	Glomeromycota	P-deprived	0.371825	0.935863	0.977174		0.000813614	0.000251293	0.0065172	0.000759194	0.000515691	0.000166268	0.00230299	4.24871e-05	0.00114843
Otu00242	Agaricomycetes_unclassified	Agaricomycetes_unclassified	Basidiomycota	P-deprived	0.610461	0.924809	0.891925		0.00114526	0.000819452	0.0014816	0.000697976	0.00114142	0.000567395	0.000713446	0.000528585	0.000387449
Otu00338	Tetracladium_breve	Helotiales	Ascomycota	P-deprived	0.65839	0.913327	0.909336		0.000717761	0.000662885	0.001939	0.000402482	0.000574118	0.00061371	0.000373963	0.000406435	0.000402239
Otu00167	Heterogastridium_pycnidioideum	Heterogastridiales	Basidiomycota	P-deprived	0.625755	0.900628	0.891925		0.00105875	0.00087835	0.000823675	0.000944049	0.000599706	0.000272934	0.000343559	0.000368246	0.000827097
Otu00171	Fungi_unclassified	Fungi_unclassified	Fungi_unclassified	P-deprived	0.584324	0.888534	0.996479		0	0	0	0.00288148	0	0	0	0.00122062	0
Otu00294	Mortierella_alpina	Mortierellales	Zygomycota	P-deprived	0.564539	0.830219	0.974293		0.00321398	0.000554578	0.000207278	0.000252743	0.0012443	0.000506693	0.000570996	0.000704057	0.000610485
Otu00230	Eocronartiaceae_sp	Platygloeales	Basidiomycota	P-deprived	0.561335	0.810749	0.977174		3.5882e-05	0.000281133	0.000252885	5.54383e-06	0.00287283	0.0002031	0.000350458	0.000900316	6.95943e-05
Otu00494	Lasiosphaeriaceae_unclassified	Sordariales	Ascomycota	P-deprived	0.68291	0.809935	0.891925		0.00105311	0.000885113	0.000508474	0.000352278	0.000955084	0.000361088	0.000243754	0.00058454	0.000469928
Otu00134	Fungi_unclassified	Fungi_unclassified	Fungi_unclassified	P-deprived	0.620767	0.80344	0.91079		0.00066677	0.00195017	0.000364374	0.0017589	0.000532725	0.000501293	0.000707873	0.000334281	0.000795612
Otu00073	Chaetomium_megalocarpum	Sordariales	Ascomycota	P-deprived	0.48068	0.801271	0.891925		0.00207737	0.00111809	0.00387471	0.00226252	0.00155802	0.00173522	0.00131162	0.000784008	0.00100605
Otu00094	Volutella_consors	Hypocreales	Ascomycota	P-deprived	0.418442	0.686971	0.93543		0.00211666	0.00837295	0.00233376	0.00193354	0.00177065	0.00193067	0.00206116	0.00216968	0.00167623
Otu00026	Fungi_unclassified	Fungi_unclassified	Fungi_unclassified	P-deprived	0.204593	0.684337	0.929145		0.00306331	0.000194888	0.001197	0.00219893	0.0150326	0.00368937	0.00262135	0.00190973	0.00207996
Otu00110	Agaricomycetes_sp	unclassified_Agaricomycetes	Basidiomycota	P-deprived	0.306852	0.67215	0.909336		0.00478452	0.00265402	0.00762022	0.00176608	0.00439864	0.00189819	0.00245094	0.0031522	0.00265254
Otu00340	Fungi_unclassified	Fungi_unclassified	Fungi_unclassified	P-deprived	0.645474	0.668273	0.909336		0.000645879	0.000453358	0.000455531	0.000450271	0.000652466	0.000186142	0.000473594	0.000614639	0
Otu00188	Fungi_unclassified	Fungi_unclassified	Fungi_unclassified	P-deprived	0.598413	0.619934	0.891925		0.00219516	0	0.000469316	1.32433e-05	0	0.0013098	0	1.25867e-05	0
Otu00397	Basidiomycota_unclassified	Basidiomycota_unclassified	Basidiomycota	P-deprived	0.601137	0.600887	0.909336		0	0	0.00254921	0	0	6.7169e-06	0.00126718	0	0
Otu00038	Bionectria_pseudochroleuca	Hypocreales	Ascomycota	P-deprived	0.188779	0.598807	0.891925		0.00924898	0.0131369	0.0160936	0.00608881	0.00662679	0.00626043	0.00561111	0.00798598	0.0057591
Otu00011	Tetracladium_maxilliforme	Helotiales	Ascomycota	P-deprived	0.17265	0.593862	0.909336		0.0061785	0.0112582	0.00552962	0.0180022	0.00678317	0.00694927	0.00476529	0.00564256	0.00661065
Otu00401	Incertae_sedis	Incertae_sedis	Ascomycota	P-deprived	0.655229	0.587983	0.891925		0.00040593	0.000481363	0.00195738	0.000306273	0.000686128	0.000665586	0.000513934	0.000569689	0.000183845
Otu00203	Ascomycota_unclassified	Ascomycota_unclassified	Ascomycota	P-deprived	0.696661	0.548369	0.891925		0.00100179	0.000566143	0.000955279	0.00132547	0.000734801	0.000660216	0.000762494	0.00040506	0.000540392
Otu00036	Paraphaeosphaeria_sporulosa	Pleosporales	Ascomycota	P-deprived	0.135367	0.528659	0.977174		0.00486344	0.00674377	0.027809	0.00606168	0.00640534	0.00607698	0.00643146	0.0070591	0.00758477
Otu00181	Ustilago_maydis	Ustilaginales	Basidiomycota	P-deprived	0.579945	0.507923	0.891925		0.00176596	0.00220553	0.00107533	0.00130843	0.00155733	0.00096881	0.000970328	0.00108155	0.00117718
Otu00336	Fungi_unclassified	Fungi_unclassified	Fungi_unclassified	P-deprived	0.614364	0.459512	0.909336		0.00254703	8.56957e-05	0.000311282	0.000170508	0.000183544	0.000350303	0.000905443	0.000320904	0.000231111
Otu00239	Powellomyces_hirtus	Spizellomycetales	Chytridiomycota	P-deprived	0.647676	0.428996	0.996479		0.00152097	0.000933742	0.000351379	0.000821094	0.000514023	0.000631607	0.000486624	0.000751687	0.000448469
Otu00411	Claroideoglomus_unclassified	Glomerales	Glomeromycota	P-deprived	0.581409	0.428896	0.93543		0.00135667	0.000757679	0.000236038	0.000314952	0.000750518	0.00118248	0	0.000328849	0.000401123
Otu00208	Hypocreaceae_unclassified	Hypocreales	Ascomycota	P-deprived	0.691167	0.414442	0.909336		0.00134257	0.00058181	0.00102384	0.000550814	0.000577739	0.00054733	0.000686406	0.000737513	0.00033455
Otu00105	Agaricomycetes_unclassified	Agaricomycetes_unclassified	Basidiomycota	P-deprived	0.546347	0.410136	0.909336		0.00212736	0.00192062	0.00123198	0.00134422	0.00398238	0.00142328	0.00147521	0.00157758	0.00154127
Otu00058	Talaromyces_pinophilus	Eurotiales	Ascomycota	P-deprived	0.180811	0.403042	0.909336		0.00429659	0.00327762	0.00303208	0.0192484	0.00316002	0.00513076	0.00512453	0.00315635	0.005413
Otu00031	Pseudeurotium_bakeri	Incertae_sedis	Ascomycota	P-deprived	0.22659	0.40155	0.909336		0.00681497	0.00724331	0.0119977	0.00632137	0.0150922	0.00691486	0.00785135	0.00692182	0.00540744
Otu00080	Incertae_sedis	Xylariales	Ascomycota	P-deprived	0.62203	0.366898	0.891925		0.0019222	0.00250457	0.00154997	0.0010725	0.00169246	0.00159277	0.0011988	0.00139268	0.000931984
Otu00306	Fungi_unclassified	Fungi_unclassified	Fungi_unclassified	P-deprived	0.525058	0.363967	0.909336		0.00194611	0.00119887	0.00233356	0.00155503	0.00141822	0.00155024	0.000967079	0.00220387	0.000236
Otu00030	Sordariomycetes_unclassified	Sordariomycetes_unclassified	Ascomycota	P-deprived	0.348399	0.328636	0.909336		0.00383925	0.00339824	0.0108122	0.00301387	0.00330679	0.0044703	0.00271011	0.00347138	0.00402214
Otu00107	Stachybotrys_eucylindrospora	Hypocreales	Ascomycota	P-deprived	0.639848	0.326594	0.891925		0.00130397	0.00161805	0.00252553	0.00139716	0.00136679	0.00134039	0.00114247	0.0015542	0.000914876
Otu00084	Mortierella_exigua	Mortierellales	Zygomycota	P-deprived	0.511521	0.303999	0.891925		0.00391843	0.00228224	0.0019492	0.00317207	0.00246537	0.0023218	0.00175577	0.00175128	0.00262963
Otu00187	Fungi_unclassified	Fungi_unclassified	Fungi_unclassified	P-deprived	0.55804	0.293818	0.977174		0.00140384	0.000640476	0.000802241	0.000598148	0.00115257	0.000578692	0.00029259	0.00103362	0.000937704
Otu00072	Ascomycota_unclassified	Ascomycota_unclassified	Ascomycota	P-deprived	0.433046	0.292174	0.909336		0.00390108	0.00554803	0.00243719	0.00272587	0.00455214	0.00288448	0.00346918	0.0029678	0.00254339
Otu00060	Cadophora_orchidicola	Helotiales	Ascomycota	P-deprived	0.509526	0.291943	0.909336		0.00233195	0.00149523	0.00177241	0.00360158	0.0021924	0.00184019	0.00137971	0.00228786	0.0015474
Otu00374	Pleosporales_unclassified	Pleosporales	Ascomycota	P-deprived	0.682065	0.289801	0.967934		0.000217529	0.000617133	0	0.000886609	8.19774e-05	0.000351401	0	0.000402689	0.000364376
Otu00114	Myrothecium_verrucaria	Hypocreales	Ascomycota	P-deprived	0.352504	0.287062	0.909336		0.00203348	0.0016808	0.000973794	0.00305934	0.00834808	0.00275396	0.00318898	0.00195997	0.00210158
Otu00218	Hyphodontia_unclassified	Hymenochaetales	Basidiomycota	P-deprived	0.691967	0.284237	0.909336		0.00119405	0.000628226	0.0010367	0.000510161	0.000478672	0.000678666	0.000715484	0.000596083	0.000406715
Otu00149	Halosphaeriaceae_unclassified	Microascales	Ascomycota	P-deprived	0.483049	0.279548	0.909336		0.00418641	0.000673177	0.0019249	0.00144361	0.00172697	0.00183643	0.00181692	0.000752944	0.00181782
Otu00370	Ascomycota_unclassified	Ascomycota_unclassified	Ascomycota	P-deprived	0.661458	0.276895	0.91079		0.000506642	0.000382747	0.000283246	0.000953094	0.000290867	0.000249843	7.8125e-05	0.000793616	0.000392462
Otu00140	Volutella_ciliata	Hypocreales	Ascomycota	P-deprived	0.595637	0.259974	0.974293		0.00264862	0.000998266	0.00137769	0.00172822	0.00134382	0.00155722	0.00114462	0.00103353	0.00140543
Otu00309	Spizellomycetales_unclassified	Spizellomycetales	Chytridiomycota	P-deprived	0.67317	0.225568	0.974293		0.000555454	0.000287496	0.000731533	0.00016533	0.000616631	0.000707468	0.000191998	0.000402724	0.000236
Otu00078	Trichoderma_arundinaceum	Hypocreales	Ascomycota	P-deprived	0.52125	0.223877	0.891925		0.00293899	0.00421061	0.00301749	0.00399822	0.00362476	0.00314187	0.00343756	0.00272718	0.00232205
Otu00154	Pyronemataceae_unclassified	Pezizales	Ascomycota	P-deprived	0.465553	0.216197	0.909336		0.0023644	0.00179376	0.00114947	0.00105518	0.0021498	0.00290382	0.00137958	0.000422593	0.000893504
Otu00152	Ascomycota_unclassified	Ascomycota_unclassified	Ascomycota	P-deprived	0.680365	0.215782	0.891925		0.0018957	0.00118369	0.00099115	0.00144276	0.00176496	0.00128453	0.00123941	0.00111524	0.00115001
Otu00235	Fungi_unclassified	Fungi_unclassified	Fungi_unclassified	P-deprived	0.695892	0.214529	0.909336		0.000729939	0.000487973	0.00138416	0.000777701	0.00076775	0.000667882	0.000629806	0.000468713	0.000965538
Otu00113	Coniochaetales_unclassified	Coniochaetales	Ascomycota	P-deprived	0.656293	0.208757	0.909336		0.00177865	0.00214697	0.0027836	0.00187698	0.00170072	0.001556	0.00203346	0.00181183	0.00140697
Otu00161	Fungi_unclassified	Fungi_unclassified	Fungi_unclassified	P-deprived	0.689557	0.198827	0.977174		0	0	0	0.00135636	2.58799e-05	0.000907441	1.49524e-05	0	0
Otu00083	Mortierella_bisporalis	Mortierellales	Zygomycota	P-deprived	0.528841	0.197473	0.895571		0.00294626	0.00333735	0.00271955	0.00395235	0.00390375	0.00281951	0.00343405	0.0028867	0.00212296
Otu00202	Cryptococcus_rajasthanensis	Tremellales	Basidiomycota	P-deprived	0.697423	0.194974	0.891925		0.00133529	0.000847593	0.000997977	0.000899164	0.00122198	0.000679224	0.000800835	0.000977344	0.00109213
Otu00184	Schizothecium_glutinans	Sordariales	Ascomycota	P-deprived	0.566123	0.192321	0.895571		0.00156888	0.00286194	0.000799707	0.00154385	0.000945984	0.00101463	0.0014842	0.00118826	0.00149297
Otu00016	Dactylonectria_torresensis	Hypocreales	Ascomycota	P-deprived	0.424398	0.187489	0.891925		0.00530168	0.00639902	0.0048913	0.00482557	0.00525761	0.0048059	0.00417186	0.00359245	0.00540061
Otu00116	Ascomycota_unclassified	Ascomycota_unclassified	Ascomycota	P-deprived	0.592856	0.179985	0.891925		0.00245524	0.00213423	0.00230651	0.00229111	0.00223461	0.00263782	0.00182711	0.00181349	0.00146521
Otu00061	Microbotryomycetes_unclassified	Microbotryomycetes_unclassified	Basidiomycota	P-deprived	0.396284	0.178243	0.929145		0.00679652	0.00587627	0.0038084	0.00338828	0.00498703	0.00430717	0.00392421	0.00543483	0.00321078
Otu00112	Fungi_unclassified	Fungi_unclassified	Fungi_unclassified	P-deprived	0.386012	0.161551	0.967934		0.00322809	0.00165412	0.000896281	0.00204343	0.00353308	0.00208419	0.00133188	0.00290724	0.00149727
Otu00037	Thelonectria_olida	Hypocreales	Ascomycota	P-deprived	0.438654	0.159023	0.891925		0.00741634	0.00670996	0.00925789	0.00694241	0.00732203	0.00641323	0.00703503	0.00615996	0.00637824
Otu00090	Volutella_ciliata	Hypocreales	Ascomycota	P-deprived	0.618225	0.158137	0.909336		0.00219565	0.00214802	0.0028396	0.00216409	0.00186961	0.002061	0.00223274	0.00151294	0.0019416
Otu00118	Fungi_unclassified	Fungi_unclassified	Fungi_unclassified	P-deprived	0.644366	0.155522	0.909336		0.00149707	0.00131447	0.00168607	0.00101766	0.00261051	0.00138657	0.00134479	0.00155494	0.0013394
Otu00025	Gibberella_intricans	Hypocreales	Ascomycota	P-deprived	0.270884	0.146518	0.909336		0.00978229	0.0099235	0.00609306	0.00897539	0.0108114	0.0087573	0.00609199	0.00736183	0.0095969
Otu00093	Chaetomium_udagawae	Sordariales	Ascomycota	P-deprived	0.590056	0.144753	0.977174		0.003441	0.00230616	0.00341083	0.00230527	0.00187885	0.00243373	0.00263546	0.00204937	0.00220544
Otu00398	Chytridiomycetes_unclassified	Chytridiomycetes_unclassified	Chytridiomycota	P-deprived	0.687088	0.143062	0.909336		0.000616788	0.000578787	0.000230667	0.000174763	0.000617643	0.000308111	0.000170703	0.000457799	0.000616163
Otu00092	Basidiomycota_unclassified	Basidiomycota_unclassified	Basidiomycota	P-deprived	0.585776	0.14264	0.909336		0.00212054	0.00213911	0.0023915	0.00191788	0.00225825	0.00235249	0.00222333	0.00183968	0.00116504
Otu00162	Alphamycetaceae_unclassified	Rhizophydiales	Chytridiomycota	P-deprived	0.662473	0.135183	0.91079		0.0023858	0.00114404	0.000942218	0.00113858	0.00141472	0.00137256	0.00130308	0.00138016	0.000895199
Otu00408	Lipomyces_tetrasporus	Saccharomycetales	Ascomycota	P-deprived	0.670311	0.134822	0.977174		0.000888537	0.000260655	0.000215707	0.00077809	0.000230155	0.000821744	0.000105435	0.00017059	0.000575192
Otu00143	Alphamycetaceae_unclassified	Rhizophydiales	Chytridiomycota	P-deprived	0.684599	0.130842	0.909336		0.00146338	0.00165575	0.000898848	0.00178513	0.00171011	0.00109187	0.00121983	0.00138545	0.00161799
Otu00392	Apodus_deciduus	Sordariales	Ascomycota	P-deprived	0.667409	0.126908	0.996479		0.00123248	0.000688151	0.000280999	0.000102502	0.000648028	0.000306166	0.000287785	0.00119518	0.00030663
Otu00250	Fungi_unclassified	Fungi_unclassified	Fungi_unclassified	P-deprived	0.427323	0.125893	0.977174		0.00154486	0.00236457	0	0	0.00142376	0	0.00229167	0.00149782	0
Otu00186	Agaricomycetes_unclassified	Agaricomycetes_unclassified	Basidiomycota	P-deprived	0.615658	0.121603	0.974293		0.0014993	0.0013956	0.00084277	0.000845268	0.0021452	0.00143092	0.0015203	0.000726846	0.00112088
Otu00057	Ascomycota_unclassified	Ascomycota_unclassified	Ascomycota	P-deprived	0.344138	0.120853	0.909336		0.00404206	0.010009	0.00372723	0.00392749	0.00446416	0.00428406	0.00457208	0.00384077	0.00598164
Otu00082	Ascobolaceae_unclassified	Pezizales	Ascomycota	P-deprived	0.449632	0.109505	0.993305		0.00449667	0.00249955	0.00286656	0.00323069	0.00332279	0.00195623	0.00338798	0.00317234	0.00332027
Otu00044	Incertae_sedis	Pleosporales	Ascomycota	P-deprived	0.412316	0.106375	0.974293		0.00531136	0.00487647	0.00500035	0.00346359	0.00750395	0.00491671	0.00361009	0.00524895	0.00513698
Otu00098	Tetracladium_furcatum	Helotiales	Ascomycota	P-deprived	0.609145	0.100738	0.895571		0.00310534	0.00258363	0.00189401	0.0027671	0.00308169	0.00321171	0.00208384	0.00237926	0.00208721
Otu00109	Basidiomycota_unclassified	Basidiomycota_unclassified	Basidiomycota	P-deprived	0.674113	0.0995856	0.909336		0.00214778	0.00231528	0.00175615	0.00167722	0.00207143	0.00177144	0.00159164	0.00199454	0.00189446
Otu00122	Penicillium_canescens	Eurotiales	Ascomycota	P-deprived	0.594248	0.0973288	0.891925		0.00161617	0.0014069	0.00352734	0.00144778	0.0014819	0.00186431	0.00171014	0.00196279	0.00137416
Otu00081	Fungi_unclassified	Fungi_unclassified	Fungi_unclassified	P-deprived	0.665454	0.0959493	0.91079		0.00191675	0.00158123	0.00145061	0.00128045	0.00118014	0.00112314	0.00110407	0.00163662	0.00154458
Otu00040	Coniochaetaceae_sp	Coniochaetales	Ascomycota	P-deprived	0.454993	0.0946911	0.909336		0.00861506	0.00643793	0.00528588	0.00612882	0.00712244	0.00581903	0.0071426	0.00576765	0.00581838
Otu00067	Fusicolla_merismoides	Hypocreales	Ascomycota	P-deprived	0.544641	0.0937463	0.909336		0.00486137	0.00307793	0.00331555	0.00391196	0.00384424	0.00324243	0.0034594	0.00335757	0.00384588
Otu00069	Myrmecridium_schulzeri	Incertae_sedis	Ascomycota	P-deprived	0.48777	0.084622	0.977174		0.00311978	0.00350674	0.00586963	0.00302843	0.00270945	0.00313765	0.00291475	0.00439265	0.00300408
Otu00013	Fusarium_solani	Hypocreales	Ascomycota	P-deprived	0.292073	0.0837346	0.895571		0.0188806	0.0190141	0.0227887	0.0177537	0.0182713	0.0173817	0.0182546	0.0167153	0.0190374
Otu00077	Fungi_unclassified	Fungi_unclassified	Fungi_unclassified	P-deprived	0.679511	0.0831375	0.909336		0.00182629	0.00190919	0.00166093	0.00213372	0.00149608	0.00172306	0.00152449	0.00171054	0.00170863
Otu00068	Fungi_unclassified	Fungi_unclassified	Fungi_unclassified	P-deprived	0.446914	0.0816567	0.977174		0.0032991	0.0040147	0.00438259	0.0030434	0.00440576	0.0021259	0.0044638	0.00441432	0.00315615
Otu00022	Mortierella_alpina	Mortierellales	Zygomycota	P-deprived	0.316508	0.0784381	0.895571		0.01631	0.0154729	0.0134571	0.0134059	0.0160169	0.0155991	0.0113715	0.0131936	0.0152217
Otu00043	Cryptococcus_unclassified	Tremellales	Basidiomycota	P-deprived	0.515446	0.0601885	0.891925		0.00593512	0.00630309	0.0048528	0.00493752	0.0052047	0.00510857	0.00483338	0.00572333	0.00488445
Otu00164	Fungi_unclassified	Fungi_unclassified	Fungi_unclassified	P-deprived	0.470746	0.0594984	0.993305		0	8.57542e-05	0.00240197	0.00193075	3.01325e-05	0	0.00295098	9.12322e-05	0.000316819
Otu00033	Exophiala_salmonis	Chaetothyriales	Ascomycota	P-deprived	0.399521	0.05741	0.996479		0.00788256	0.00748033	0.0101081	0.00734005	0.00669543	0.00839763	0.00721054	0.007281	0.00700008
Otu00111	Stachybotrys_elegans	Hypocreales	Ascomycota	P-deprived	0.553056	0.056819	0.967934		0.00253092	0.00189858	0.00212445	0.00173279	0.00157252	0.00154059	0.00128039	0.00230131	0.00234106
Otu00056	Staphylotrichum_coccosporum	Incertae_sedis	Ascomycota	P-deprived	0.523159	0.0548034	0.91079		0.00470476	0.00557061	0.00367487	0.00387314	0.00397881	0.00399451	0.0047498	0.0043005	0.00349074
Otu00070	Basidiomycota_unclassified	Basidiomycota_unclassified	Basidiomycota	P-deprived	0.542921	0.0542907	0.967934		0.00460372	0.00309689	0.00317225	0.00274414	0.0033438	0.00355608	0.00273709	0.00320201	0.00337474
Otu00198	Fungi_unclassified	Fungi_unclassified	Fungi_unclassified	P-deprived	0.687912	0.046766	0.974293		0.000574222	0.000551956	0.000599981	0.00112823	0.000944587	0.000610946	0.000552949	0.000537015	0.00120249
Otu00010	Fungi_unclassified	Fungi_unclassified	Fungi_unclassified	P-deprived	0.252724	0.0415563	0.909336		0.0326228	0.0349296	0.0306348	0.0277966	0.0304072	0.0321895	0.0280117	0.0309428	0.028977
Otu00052	Cyberlindnera_unclassified	Saccharomycetales	Ascomycota	P-deprived	0.335204	0.0366785	0.909336		0.00445455	0.00475686	0.00761451	0.00400726	0.00323009	0.00520299	0.00572224	0.00288184	0.00476245
Otu00263	Aphanoascus_fulvescens	Onygenales	Ascomycota	P-deprived	0.675959	0.0354596	0.909336		0.000334022	0.000619266	0.000780167	0.000531161	0.00088588	0.000427713	0.000284422	0.00132356	0.000398386
Otu00008	Fungi_unclassified	Fungi_unclassified	Fungi_unclassified	P-deprived	0.219707	0.0275947	0.909336		0.0461307	0.04951	0.0457322	0.040146	0.0453492	0.0443829	0.0452239	0.0467487	0.0402653
Otu00021	Mortierella_exigua	Mortierellales	Zygomycota	P-deprived	0.246254	0.0245922	0.977174		0.0131128	0.0174091	0.0119577	0.0133177	0.0150321	0.0129532	0.0159938	0.011808	0.0145486
Otu00047	Pyrenochaetopsis_decipiens	Pleosporales	Ascomycota	P-deprived	0.505464	0.0212202	0.977174		0.00569542	0.00470786	0.00526672	0.00571062	0.00628069	0.00491111	0.00521503	0.00643747	0.00510562
Otu00193	Fungi_unclassified	Fungi_unclassified	Fungi_unclassified	P-deprived	0.675038	0.0184671	0.974293		0.0009278	0.000599705	0.00103009	0.000934161	0.00127569	0.000777565	0.00149083	0.0005561	0.000920302
Otu00014	Mortierella_elongata	Mortierellales	Zygomycota	P-deprived	0.124886	0.0165205	0.996479		0.028324	0.0194291	0.0166318	0.0241743	0.0275062	0.0258641	0.0185079	0.0209587	0.0260125
Otu00396	Basidiomycota_unclassified	Basidiomycota_unclassified	Basidiomycota	P-deprived	0.634066	0.0117867	0.909336		0.000534841	0.000562818	0.000252885	0.000724097	0.000401819	0.00143601	6.61517e-05	7.552e-05	0.000380409
Otu00035	Fungi_unclassified	Fungi_unclassified	Fungi_unclassified	P-deprived	0.503375	0.0113007	0.93543		0.00580973	0.00658643	0.00610118	0.00532352	0.00612507	0.00571191	0.0057551	0.00707461	0.00514742
Otu00128	Mrakiella_cryoconiti	Cystofilobasidiales	Basidiomycota	P-deprived	0.672227	0.00712544	0.977174		0.00185044	0.00194742	0.00114092	0.00145693	0.00159392	0.00133862	0.00149712	0.00201906	0.00149168
Otu00019	Trichocladium_asperum	Sordariales	Ascomycota	P-deprived	0.196689	0.00595358	0.909336		0.0170859	0.0154284	0.0130977	0.0159225	0.0219284	0.0195941	0.0128968	0.0159038	0.0179805
Otu00236	Fungi_unclassified	Fungi_unclassified	Fungi_unclassified	P-deprived	0.58722	0	0.891925		0	0.00152008	0	0.00210665	0.000543478	0	0	0	0
Otu00942	Dothideomycetes_unclassified	Dothideomycetes_unclassified	Ascomycota	P-deprived	0.664472	0	0.891925		0	0.00285757	0	0	7.53313e-06	0	0	0	0
Otu00440	Fungi_unclassified	Fungi_unclassified	Fungi_unclassified	P-deprived	0.676872	0	0.891925		0.000693481	0.00084973	0	0	0.0010923	0	0	0	0
Otu00144	Glarea_lozoyensis	Helotiales	Ascomycota	P-deprived	0.535978	0	0.909336		0	0.00506538	0	0	0	0	0	0	0
Otu00465	Cladosporium_sphaerospermum	Capnodiales	Ascomycota	P-replete	0.402752	69.2546	0.891925		3.79977e-05	1.77787e-05	2.36038e-05	5.2973e-05	0	0	0	0.00743873	0
Otu00028	Hymenoscyphus_unclassified	Helotiales	Ascomycota	P-replete	0.613069	11.4767	0.891925		8.67897e-06	9.7783e-05	0	0	0.000185403	8.32368e-05	0.000354552	6.29333e-05	0.0024125
Otu01110	Ascomycota_unclassified	Ascomycota_unclassified	Ascomycota	P-replete	0.626951	10.8942	0.974293		0	0	0	3.88067e-05	0.000232919	0	0.00258557	0	0
Otu00410	Chytridiomycota_unclassified	Chytridiomycota_unclassified	Chytridiomycota	P-replete	0.66935	10.6934	0.909336		2.39214e-05	6.22257e-05	2.94881e-05	9.49937e-05	2.25994e-05	3.35847e-05	7.4762e-05	0.00207344	0
Otu00726	Lachnella_villosa	Agaricales	Basidiomycota	P-replete	0.570838	8.58334	0.891925		0	0.000444077	0	0	0	0.00157237	8.97143e-05	0	0.00174251
Otu00138	Fungi_unclassified	Fungi_unclassified	Fungi_unclassified	P-replete	0.460309	4.07256	0.909336		4.7843e-05	0.000564019	5.03319e-05	0.000337436	0.000514048	0.000188555	0.0034237	0.00103956	0.00149077
Otu00691	Pezizales_unclassified	Pezizales	Ascomycota	P-replete	0.688735	3.81293	0.895571		0.00013616	9.23759e-05	7.08113e-05	0	0.000185403	0.000133372	0.00025319	0.00134364	0.000136247
Otu00123	Dipodascus_geotrichum	Saccharomycetales	Ascomycota	P-replete	0.409162	2.70303	0.891925		0.000736094	0.00105034	8.25802e-05	0.000231546	0.000736029	0.00616967	0.000974306	0.000662698	0.000596523
Otu00261	Minimedusa_polyspora	Cantharellales	Basidiomycota	P-replete	0.297029	2.70025	0.891925		0.000954687	0.000263994	0.00180079	0	0.000786968	0.00639842	0.00251882	0.00093689	0.00141372
Otu00746	Claroideoglomeraceae_unclassified	Glomerales	Glomeromycota	P-replete	0.636393	2.61024	0.909336		5.2074e-05	0.000635993	0	1.87871e-05	8.95105e-05	1.34338e-05	0.00165298	0	0.000633638
Otu00425	Fungi_unclassified	Fungi_unclassified	Fungi_unclassified	P-replete	0.619498	2.369	0.909336		0.000511474	0	0.000437719	0	0	0	0.000523333	0.000735835	0.00129909
Otu00244	Fungi_unclassified	Fungi_unclassified	Fungi_unclassified	P-replete	0.485416	2.05312	0.909336		9.24643e-05	0.0018524	0	0	2.58799e-05	0.000797512	0.00304686	0.000969175	0
Otu00321	Fungi_unclassified	Fungi_unclassified	Fungi_unclassified	P-replete	0.57395	2.0076	0.891925		0	0	0	0	0.00131125	0.000972854	0	0.00125419	0.000927924
Otu00246	Scutellinia_crucipila	Pezizales	Ascomycota	P-replete	0.301945	1.99612	0.909336		0.000439205	0.000933894	0.000874464	0.000177402	0.0015371	0.000130241	0.000264607	0.00910183	0
Otu00034	Fungi_unclassified	Fungi_unclassified	Fungi_unclassified	P-replete	0.265147	1.84334	0.891925		0.00172479	0.00182056	0.00120034	0.000820606	0.00235902	0.00173104	0.0111325	0.00216395	0.00299994
Otu00168	Chytridiomycota_sp	unclassified_Chytridiomycota	Chytridiomycota	P-replete	0.61177	1.8271	0.891925		0.000702328	0.000380887	2.94881e-05	0.00016152	4.39565e-05	0.000299012	0.00137003	0.00107539	0.000236869
Otu00108	Spizellomycetaceae_unclassified	Spizellomycetales	Chytridiomycota	P-replete	0.259189	1.79763	0.891925		0.00145474	0.00237191	0.000784317	0.00158577	0.000865574	0.00358401	0.00206664	0.00102309	0.00913245
Otu00079	Basidiomycota_unclassified	Basidiomycota_unclassified	Basidiomycota	P-replete	0.638697	1.7924	0.974293		0.000288571	0.000320612	5.64317e-05	0.000228045	0.000463336	0.000275553	7.08987e-05	0.000372027	0.00231294
Otu00743	Fungi_unclassified	Fungi_unclassified	Fungi_unclassified	P-replete	0.677765	1.78131	0.891925		0.000314248	6.21289e-05	0.000233791	0.000295377	0.000218825	0.00036962	6.61517e-05	0.000878844	0.00118716
Otu00375	Ascomycota_unclassified	Ascomycota_unclassified	Ascomycota	P-replete	0.637546	1.729	0.891925		0.000253351	0.000206427	0.000250931	0.000466385	0.000353705	0.000546978	0.00187125	0.000451392	0.000472412
Otu00175	Fungi_unclassified	Fungi_unclassified	Fungi_unclassified	P-replete	0.392892	1.61334	0.993305		3.5882e-05	0.000121215	0.00059598	0.00235638	7.56867e-05	0.0017608	0.00482477	5.03398e-05	2.31981e-05
Otu00643	Podospora_unclassified	Sordariales	Ascomycota	P-replete	0.623284	1.60091	0.909336		0.000127264	0.000465402	2.08438e-05	1.66315e-05	0.000542385	5.3559e-05	0.000328606	7.85607e-05	0.00197898
Otu00323	Claroideoglomus_hanlinii	Glomerales	Glomeromycota	P-replete	0.45232	1.37252	0.909336		0.000459748	0.00200567	0.000209459	0.000183869	0.000240969	0.00014581	0.00255506	0.000526341	0.0026561
Otu00151	Basidiomycota_unclassified	Basidiomycota_unclassified	Basidiomycota	P-replete	0.530667	1.37088	0.909336		0.000338169	0.000541936	0.000381298	0.00101038	0.000461036	0.00358517	0.000658442	0.000425499	0.000514252
Otu00459	Fungi_unclassified	Fungi_unclassified	Fungi_unclassified	P-replete	0.5677	1.32169	0.891925		0.000572812	0.00108148	0	0	0	0.000570059	0	0.00218572	0.000316819
Otu00212	Fungi_unclassified	Fungi_unclassified	Fungi_unclassified	P-replete	0.632897	1.30196	0.93543		0.000392215	0.000373949	0.000384207	0.000311451	0.000446055	0.00036599	0.00102689	0.000494119	0.00162649
Otu00355	Cercophora_samala	Sordariales	Ascomycota	P-replete	0.507509	1.2231	0.987332		0.000794624	0.000411586	0	0.000443506	0.000579807	0.000139606	0.00117187	0.000848375	0.00180531
Otu00429	Fungi_unclassified	Fungi_unclassified	Fungi_unclassified	P-replete	0.519329	1.15959	0.974293		0.00186598	0	0	1.10876e-05	0	0	7.4762e-05	0	0.00316819
Otu00137	Fungi_unclassified	Fungi_unclassified	Fungi_unclassified	P-replete	0.478293	1.0255	0.909336		0.000442628	0.000158265	0.00114798	0.000794597	0.00106874	0.00224518	0.00110963	0.00249842	0
Otu00381	Cladosporium_unclassified	Capnodiales	Ascomycota	P-replete	0.646575	1.0093	0.909336		0.000279976	0.000455833	0.000468228	0.000205003	0.000283243	0.000249988	0.000145103	0.00190373	0.000421418
Otu00565	Slopeiomyces_cylindrosporus	Magnaporthales	Ascomycota	P-replete	0.695115	0.994314	0.891925		0.000173773	6.21289e-05	0.000375778	0.000199268	0.000130457	0.000288827	0.000104551	0.00103883	6.97607e-05
Otu00319	Chytridiomycota_sp	unclassified_Chytridiomycota	Chytridiomycota	P-replete	0.62934	0.949565	0.891925		0.000567117	0.0003243	0.000319711	0.000633832	0.000193732	0.00056735	0.00148705	0.000811248	0.000314002
Otu00234	Glomeraceae_unclassified	Glomerales	Glomeromycota	P-replete	0.368177	0.948388	0.891925		0.000215798	0.00146488	0.000549367	0.00257782	3.76657e-05	0.000259047	0.000368562	0.00197345	0.00495174
Otu00273	Fungi_unclassified	Fungi_unclassified	Fungi_unclassified	P-replete	0.649871	0.769755	0.909336		0	0.000273651	2.94881e-05	0.000474969	0.000494701	0	0.00152514	0.000276907	0
Otu00272	Ascomycota_unclassified	Ascomycota_unclassified	Ascomycota	P-replete	0.630534	0.767633	0.909336		0.000782086	0.00043892	0.000464242	0.000466059	0.000649543	0.00235095	0.000495734	0.000446658	0.000667361
Otu00327	Agaricomycetes_unclassified	Agaricomycetes_unclassified	Basidiomycota	P-replete	0.64325	0.755166	0.944964		0.000558846	0.000334495	0.000468162	0.000280152	0.00040794	0.000311772	0.000175008	0.000226532	0.00216459
Otu00051	Cheilymenia_stercorea	Pezizales	Ascomycota	P-replete	0.0738005	0.702209	0.891925		0.00488919	0.00272524	0.00947898	0.018199	2.58799e-05	0.00822703	0.00757845	0.021957	0.0103329
Otu00106	Helotiaceae_unclassified	Helotiales	Ascomycota	P-replete	0.389469	0.690871	0.891925		0.00164731	0.00161733	0.00257443	0.00227754	0.00164187	0.00200347	0.00197725	0.00698654	0.00223299
Otu00165	Collarina_aurantiaca	Hypocreales	Ascomycota	P-replete	0.624534	0.673662	0.891925		0.000739219	0.00113281	0.000609205	0.000635261	0.000646248	0.000972294	0.00187056	0.000790337	0.00140485
Otu00054	Candida_sake	Saccharomycetales	Ascomycota	P-replete	0.27647	0.554611	0.891925		0.00302021	0.00355559	0.00308566	0.00687825	0.00301892	0.00504738	0.00530701	0.00761155	0.0063589
Otu00097	Leptodiscella_unclassified	Incertae_sedis	Ascomycota	P-replete	0.494661	0.529925	0.891925		0.00187503	0.00196325	0.00232462	0.00192587	0.00163532	0.00320687	0.00369981	0.00251382	0.00248121
Otu00007	Colletotrichum_nigrum	Incertae_sedis	Ascomycota	P-replete	0.154986	0.48565	0.967934		0.00257774	0.000422685	0.0062757	0.00380958	0.00328416	0.00489077	0.00165877	0.0100942	0.0028122
Otu00307	Cunninghamella_elegans	Mucorales	Zygomycota	P-replete	0.642128	0.482171	0.909336		0.000947925	0.000627439	0.000310056	0.000906825	0.000309299	0.00156758	0.000664496	0.000780826	0.000664711
Otu00159	Incertae_sedis	Tremellales	Basidiomycota	P-replete	0.628146	0.442898	0.891925		0.00143982	0.00143484	0.000750694	0.00102704	0.0011517	0.00138572	0.00217968	0.00188829	0.00124607
Otu00119	Fungi_unclassified	Fungi_unclassified	Fungi_unclassified	P-replete	0.653097	0.439377	0.891925		0.00116504	0.000837483	0.000881708	0.0010895	0.00110737	0.000984878	0.00132586	0.00113969	0.00240048
Otu00331	Fungi_unclassified	Fungi_unclassified	Fungi_unclassified	P-replete	0.541195	0.434969	0.909336		0.000445311	0.000503496	0.00137963	0.000767093	0.000351496	0.000328423	0.000316806	0.000671758	0.00264011
Otu00141	Ascobolus_crenulatus	Pezizales	Ascomycota	P-replete	0.287042	0.41726	0.91079		0.00165832	0.00245771	0.000595984	0.00327438	0.00280365	0.00574926	0.00120981	0.00364033	0.00163444
Otu00264	Fungi_unclassified	Fungi_unclassified	Fungi_unclassified	P-replete	0.693549	0.404762	0.895571		0.000813279	0.000405416	0.000438956	0.000667866	0.000139402	0.000447205	0.000346711	0.000852692	0.00112349
Otu00003	Fungi_unclassified	Fungi_unclassified	Fungi_unclassified	P-replete	0.114287	0.383555	0.672974		0.0149123	0.0172211	0.0140406	0.0187546	0.0138194	0.0176635	0.0277755	0.0188477	0.0228749
Otu00153	Psathyrella_sacchariolens	Agaricales	Basidiomycota	P-replete	0.572399	0.374863	0.909336		0.000885044	0.00142315	0.00141886	0.00145601	0.00104541	0.00132261	0.00316121	0.00121665	0.00115017
Otu00195	Dendryphion_nanum	Pleosporales	Ascomycota	P-replete	0.698184	0.351107	0.891925		0.000551995	0.000799083	0.00062889	0.00110484	0.000469627	0.000826207	0.000890492	0.00121687	0.000908374
Otu00348	Fungi_unclassified	Fungi_unclassified	Fungi_unclassified	P-replete	0.444184	0.347976	0.977174		0	0.00367116	0	0	0	0	0	0	0.00395891
Otu00055	Fungi_unclassified	Fungi_unclassified	Fungi_unclassified	P-replete	0.10263	0.338978	0.928163		0.00983642	0.00893852	0.000931973	0.00129406	0.000931677	0.00328644	0.00860184	0.00654352	0.00506207
Otu00231	Lectera_colletotrichoides	Incertae_sedis	Ascomycota	P-replete	0.569273	0.336393	1		0.00110584	0.000427111	0.000536577	0.00115974	0.000989795	0.000807489	0.000508861	0.0023023	0.000892011
Otu00271	Operculomyces_laminatus	Rhizophydiales	Chytridiomycota	P-replete	0.603835	0.322953	0.944964		0.000170431	0.000734327	0.000455516	0.000969118	0.000177338	0.000706645	0.000129324	0.00170666	0.000110399
Otu00386	Lasiosphaeriaceae_unclassified	Sordariales	Ascomycota	P-replete	0.654164	0.316582	0.909336		0.00029719	0.000742867	0.00059069	0.000320383	0.000863126	0.000247821	0.00105672	0.00108857	0.000571049
Otu00194	Fungi_unclassified	Fungi_unclassified	Fungi_unclassified	P-replete	0.588642	0.31419	0.944964		0.00125753	0.000927327	0.00113176	0.000627139	0.000871892	0.000772104	0.0009774	0.00101198	0.00230146
Otu00224	Basidiomycota_unclassified	Basidiomycota_unclassified	Basidiomycota	P-replete	0.683755	0.313782	0.891925		0.000419838	0.00109201	0.000307578	0.000968656	0.000612224	0.000556652	0.000760725	0.000635458	0.00162097
Otu00404	Fungi_unclassified	Fungi_unclassified	Fungi_unclassified	P-replete	0.578462	0.305631	0.977174		0.0012945	0	0	0.000821083	0	0.000651496	0	0.00155824	0
Otu00050	Geotrichum_europaeum	Saccharomycetales	Ascomycota	P-replete	0.239766	0.301513	0.944964		0.00322372	0.00283615	0.00211043	0.00437732	0.00669222	0.00311397	0.0114077	0.00249499	0.00301605
Otu00185	Fungi_unclassified	Fungi_unclassified	Fungi_unclassified	P-replete	0.405973	0.297622	0.929145		0.00154877	0.000351701	0.00159282	0	0.00202641	0.00172502	0.00209333	0.00191165	0
Otu00095	Cystofilobasidiaceae_sp	Cystofilobasidiales	Basidiomycota	P-replete	0.382512	0.276652	0.944964		0.00295537	0.00305531	0.00262297	0.00258682	0.00261112	0.00259687	0.00282665	0.00220483	0.00649816
Otu00155	Basidiomycota_unclassified	Basidiomycota_unclassified	Basidiomycota	P-replete	0.582869	0.276492	0.909336		0.000998532	0.00179948	0.000635933	0.00112595	0.00115604	0.00107176	0.00121083	0.00211889	0.00143559
Otu00172	Gibberella_zeae	Hypocreales	Ascomycota	P-replete	0.668386	0.264556	0.909336		0.000396084	0.000796343	0.00109776	0.00103814	0.000740196	0.00140177	0.000472998	0.00125419	0.000986955
Otu00062	Sordariomycetes_unclassified	Sordariomycetes_unclassified	Ascomycota	P-replete	0.663482	0.252819	0.891925		0.00126371	0.00136999	0.00155184	0.00139662	0.00151618	0.00167048	0.00200636	0.00173161	0.00170589
Otu00101	Pleosporales_unclassified	Pleosporales	Ascomycota	P-replete	0.492407	0.250397	0.909336		0.00262657	0.0013506	0.00253335	0.00284875	0.00166536	0.00275705	0.00141006	0.00394904	0.00291199
Otu00190	Ascomycota_unclassified	Ascomycota_unclassified	Ascomycota	P-replete	0.657347	0.218602	0.977174		0.0010216	0.000506779	0.00081853	0.000651155	0.0007098	0.00107216	0.000624233	0.00115524	0.000763095
Otu00145	Dothideomycetes_sp	unclassified_Dothideomycetes	Ascomycota	P-replete	0.575464	0.209516	0.996479		0.0013966	0.00090903	0.00078266	0.000461247	0.000747635	0.000718999	0.000655559	0.00211716	0.000666283
Otu00269	Geotrichum_unclassified	Saccharomycetales	Ascomycota	P-replete	0.671272	0.197693	0.909336		0.000316002	0.00026402	0.000552989	0.000965177	0.000476257	0.000380111	0.00126732	0.000198156	0.000621131
Otu00006	Pyronemataceae_unclassified	Pezizales	Ascomycota	P-replete	0.027475	0.189494	0.895571		0.0439465	0.0373309	0.0393305	0.0471666	0.0451975	0.0461404	0.0651288	0.0384874	0.0529065
Otu00146	Hypocreaceae_unclassified	Hypocreales	Ascomycota	P-replete	0.517392	0.185488	0.909336		0.00145866	0.00141771	0.00165162	0.000781146	0.00100014	0.00118255	0.000855071	0.000978396	0.00296765
Otu00182	Lipomyces_tetrasporus	Saccharomycetales	Ascomycota	P-replete	0.49009	0.173129	0.909336		0.00184851	0.00116594	0.000667884	0.00237264	0.000698545	0.00261134	0.000907981	0.00059048	0.00222839
Otu00002	Monographella_cucumerina	Xylariales	Ascomycota	P-replete	0.0517621	0.172823	0.891925		0.0451095	0.0506368	0.0436789	0.0394277	0.0439604	0.053668	0.0482436	0.0471645	0.0599801
Otu00032	Trichosporon_scarabaeorum	Trichosporonales	Basidiomycota	P-replete	0.356577	0.157947	0.891925		0.00763755	0.00699885	0.00783759	0.00822847	0.00767904	0.00898911	0.00752305	0.00995296	0.00908987
Otu00215	Fungi_unclassified	Fungi_unclassified	Fungi_unclassified	P-replete	0.659416	0.151148	0.909336		0.000804708	0.00136924	0.000650302	0.000542192	0.00105091	0.00118388	0.00107361	0.00115749	0.000653029
Otu00442	Byssonectria_deformis	Pezizales	Ascomycota	P-replete	0.694334	0.150573	1		0	0.000447273	0.000366703	0.000224539	0.000706622	0.000153845	0.000708795	0.000276907	0.000466779
Otu00147	Leucosporidiaceae_unclassified	Leucosporidiales	Basidiomycota	P-replete	0.551389	0.143577	0.977174		0.000837057	0.00107982	0.000976796	0.00150071	0.00141462	0.00240426	0.00141923	0.000748484	0.000742467
Otu00005	Fusarium_oxysporum	Hypocreales	Ascomycota	P-replete	0.0909217	0.141946	0.909336		0.0387147	0.0422312	0.0341838	0.0362249	0.0423513	0.0403746	0.0353006	0.0515723	0.0497139
Otu00042	Tetracladium_marchalianum	Helotiales	Ascomycota	P-replete	0.457655	0.139309	0.891925		0.00742091	0.00549567	0.00506087	0.0053751	0.00607693	0.00701128	0.00704129	0.00686497	0.00590587
Otu00024	Fungi_unclassified	Fungi_unclassified	Fungi_unclassified	P-replete	0.435851	0.125241	0.891925		0.00916104	0.00851973	0.00709783	0.00761737	0.00908973	0.00973414	0.0095855	0.00860082	0.00942466
Otu00063	Fungi_unclassified	Fungi_unclassified	Fungi_unclassified	P-replete	0.501267	0.121638	0.93543		0.00367817	0.00239758	0.00197993	0.00316757	0.00234884	0.00246644	0.00231479	0.00252745	0.0048697
Otu00048	Metarhizium_unclassified	Hypocreales	Ascomycota	P-replete	0.415398	0.116073	0.909336		0.00514798	0.00378986	0.00499974	0.00451866	0.00454358	0.00474174	0.00570991	0.00407788	0.00600605
Otu00254	Chytridiomycetes_unclassified	Chytridiomycetes_unclassified	Chytridiomycota	P-replete	0.685432	0.0991776	0.993305		0.00050206	0.000828438	0.000859341	0.000543728	0.000740108	0.00057092	0.00127185	0.000678179	0.000533598
Otu00121	Periconia_macrospinosa	Pleosporales	Ascomycota	P-replete	0.616944	0.0855372	0.909336		0.00244154	0.000983562	0.00100561	0.00105449	0.00156946	0.00129371	0.00168493	0.00172306	0.00142478
Otu00256	Spizellomyces_pseudodichotomus	Spizellomycetales	Chytridiomycota	P-replete	0.599778	0.0819259	0.996479		0.00107712	0.000350182	0.000959573	0.000783537	0.00113415	0.00164282	0.000749847	0.000194162	0.00113895
Otu00075	Gliomastix_murorum	Hypocreales	Ascomycota	P-replete	0.539464	0.0818933	0.909336		0.00238584	0.00248891	0.00316404	0.00262169	0.00241902	0.00335903	0.0022861	0.0038718	0.00180357
Otu00124	Fungi_unclassified	Fungi_unclassified	Fungi_unclassified	P-replete	0.660442	0.0817987	0.895571		0.00128193	0.00171806	0.00186641	0.00102864	0.00119245	0.00188475	0.00189547	0.00158853	0.000765042
Otu00131	Clohesyomyces_aquaticus	Incertae_sedis	Ascomycota	P-replete	0.421441	0.080871	0.929145		0.00123563	0.000362565	0.00081418	0.000428602	0.00452515	0.00330082	0.000783173	0.000759943	0.00152553
Otu00017	Setophoma_terrestris	Incertae_sedis	Ascomycota	P-replete	0.554721	0.0807922	0.909336		0.00346455	0.00343679	0.00289554	0.00244751	0.0037927	0.00383215	0.0028982	0.00389094	0.00324492
Otu00126	Pyrenochaeta_inflorescentiae	Pleosporales	Ascomycota	P-replete	0.441422	0.0780495	0.909336		0.00123926	0.000943134	0.00139119	0.00140358	0.00445596	0.00430426	0.0011832	0.000972152	0.0016759
Otu00018	Gibellulopsis_nigrescens	Incertae_sedis	Ascomycota	P-replete	0.311705	0.0760728	0.909336		0.00988219	0.0117126	0.0113813	0.0090657	0.0136685	0.0154975	0.0100062	0.0109188	0.0115362
Otu00041	Fungi_unclassified	Fungi_unclassified	Fungi_unclassified	P-replete	0.549716	0.0754456	0.891925		0.00395092	0.00538046	0.00433948	0.00421606	0.00496522	0.00458009	0.00531339	0.00489432	0.00487318
Otu00088	Pseudeurotiaceae_unclassified	Incertae_sedis	Ascomycota	P-replete	0.606498	0.0729922	0.909336		0.00330538	0.00274493	0.00234924	0.00236932	0.00285357	0.00340797	0.00235042	0.00322656	0.00270847
Otu00099	Trichoderma_hamatum	Hypocreales	Ascomycota	P-replete	0.562938	0.069946	1		0.00253444	0.00149652	0.00216016	0.00166907	0.00184368	0.0027113	0.00186866	0.00192944	0.0017967
Otu00086	Chaetosphaeriaceae_unclassified	Chaetosphaeriales	Ascomycota	P-replete	0.537722	0.0694867	0.909336		0.00285137	0.00305919	0.0024454	0.00312337	0.00217205	0.00269533	0.0027516	0.00321394	0.00301911
Otu00015	Mortierella_minutissima	Mortierellales	Zygomycota	P-replete	0.233228	0.0674436	0.909336		0.0124855	0.0204177	0.0131041	0.0157096	0.0159799	0.0194309	0.0157082	0.0154686	0.0157417
Otu00418	Funneliformis_mosseae	Glomerales	Glomeromycota	P-replete	0.375422	0.0652364	0.891925		6.6511e-05	0.00296993	0.000542888	1.10876e-05	0.00253295	0.000113031	0.00151019	0.000478457	0.00311659
Otu00217	Agaricomycetes_unclassified	Agaricomycetes_unclassified	Basidiomycota	P-replete	0.686262	0.0618029	1		0.00070342	0.00106389	0.0005158	0.000528848	0.000339525	0.000728334	0.000569497	0.00118381	0.000195362
Otu00132	Cryptococcus_aerius	Tremellales	Basidiomycota	P-replete	0.692762	0.0607945	0.996479		0.0017349	0.00154436	0.00135147	0.00116509	0.00183038	0.00181721	0.00141106	0.00177929	0.0014643
Otu00064	Arthopyrenia_salicis	Pleosporales	Ascomycota	P-replete	0.607827	0.0600972	0.909336		0.00307205	0.00309851	0.00296163	0.00255076	0.00291071	0.00370662	0.00254751	0.00343504	0.00268738
Otu00053	Basidiomycota_unclassified	Basidiomycota_unclassified	Basidiomycota	P-replete	0.559694	0.0591511	0.974293		0.00389432	0.00368669	0.00311146	0.0039169	0.00323112	0.00465544	0.00314465	0.00376092	0.00355561
Otu00020	Humicola_fuscoatra	Sordariales	Ascomycota	P-replete	0.212281	0.0565063	0.909336		0.0193648	0.0141568	0.0130885	0.0124939	0.0156665	0.0147711	0.0180702	0.0175982	0.0127567
Otu00100	Phialophora_cyclaminis	Chaetothyriales	Ascomycota	P-replete	0.163981	0.0561231	0.974293		8.38687e-05	0.00370225	0.00933542	0.00236284	0.00212542	0.00231605	0.00989953	0.00064935	0.00201355
Otu00029	Mortierella_exigua	Mortierellales	Zygomycota	P-replete	0.321289	0.0470743	0.93543		0.0102225	0.00820547	0.0064971	0.0112289	0.0112937	0.0106288	0.010288	0.0111863	0.00764192
Otu00096	Trichocladium_opacum	Sordariales	Ascomycota	P-replete	0.640991	0.042737	0.909336		0.0023287	0.00317185	0.00289786	0.00230104	0.00323235	0.00280906	0.00302476	0.00319907	0.00258887
Otu00089	Basidiomycota_unclassified	Basidiomycota_unclassified	Basidiomycota	P-replete	0.652028	0.0385392	0.909336		0.0023794	0.00234607	0.00241474	0.00215201	0.00230043	0.00212521	0.00215529	0.00294079	0.00241025
Otu00166	Fungi_unclassified	Fungi_unclassified	Fungi_unclassified	P-replete	0.650954	0.0330024	0.909336		0.00117757	0.00108366	0.00181097	0.000521131	0.00109416	0.00130931	0.00117067	0.00106238	0.00115779
Otu00117	Nectria_ramulariae	Hypocreales	Ascomycota	P-replete	0.51349	0.0267937	0.891925		0.00263627	0.00211373	0.00205532	0.00241686	0.00262275	0.00365419	0.0020739	0.00173873	0.00226302
Otu00027	Fungi_unclassified	Fungi_unclassified	Fungi_unclassified	P-replete	0.468152	0.0233107	0.974293		0.00963296	0.0114093	0.00866948	0.00893319	0.00946758	0.0115963	0.00884816	0.00988736	0.00905539
Otu00046	Ascomycota_unclassified	Ascomycota_unclassified	Ascomycota	P-replete	0.534233	0.00942348	0.974293		0.00375431	0.00438295	0.00454716	0.00433081	0.00434379	0.00450048	0.00475471	0.00426567	0.00372736
Otu00255	Basidiomycota_unclassified	Basidiomycota_unclassified	Basidiomycota	P-replete	0.699702	0.00911776	0.977174		0.000518385	0.000737787	0.000680663	0.000563618	0.000463676	0.000982319	0.000602437	0.000373699	0.000434469
Otu01194	Fungi_unclassified	Fungi_unclassified	Fungi_unclassified	P-replete	0.496902	0	0.909336		0	0	0	0	0	0	0.00520833	0	0

## Sheet: SIMPER Rhizosphere
Table S5. Fungal OTUs identified by SIMPER analysis as enriched in P-deprived or P-replete conditions.
Contribution indicates the percentage of dissimlarities attributed to each taxon. Enrichment percentage indicates the increase in relation to the opposite condition. The P-value indicates the statistical signifcance of the enrichment (Wilcoxon's test, FDR, corrected). Significant P-values are indicated in white, the OTUs enriched in the rhizosphere of P-deprived plants are highlighted in orange, …
										Average relative abundance in the different treatments
OTU	Species	Order	Phylum	Enrichment	Contribution (SIMPER)	Enrichment percentage	P-value (Wilcoxon)		0mM_P_water	0mM_P_K	0mM_P_Na	1mM_P_K	1mM_P_Na	20mM_P_K	20mM_P_Na	50mM_P_K	50mM_P_Na
Otu00368	Agaricomycetes_unclassified	unclassified_Agaricomycetes	Basidiomycota	P-deprived	0.667877	67.3724	0.383665		0	5.9692e-05	0.000908011	2.66902e-06	1.41296e-05	2.99442e-06	2.54752e-06	0	5.97735e-06
Otu00747	Ascomycota_unclassified	unclassified_Ascomycota	Ascomycota	P-deprived	0.69642	7.29957	0.477605		0.000721783	1.19707e-05	1.5546e-05	3.528e-06	1.61376e-05	2.66939e-05	1.46785e-05	2.24587e-05	1.02899e-05
Otu00071	Fungi_unclassified	Fungi_unclassified	Fungi_unclassified	P-deprived	0.479908	7.02409	0.985875		0.00029905	7.22836e-05	0.00302069	1.46031e-05	6.85026e-05	8.24776e-05	5.87768e-05	0.000149394	5.58209e-05
Otu00048	Metarhizium_unclassified	Hypocreales	Ascomycota	P-deprived	0.44866	1.63806	0.00474564		0.000603336	0.00088445	0.0033714	0.000678921	0.000756606	0.000498463	0.000487577	0.000582171	0.00034068
Otu00125	Pezizella_epithallina	Thelebolales	Ascomycota	P-deprived	0.690102	1.17754	0.190079		0.000593763	7.84378e-05	7.31277e-05	7.8889e-05	7.22545e-05	0.000166683	2.67735e-05	0.000104365	3.15314e-05
Otu00066	Plectosphaerella_plurivora	Incertae_sedis	Ascomycota	P-deprived	0.610195	1.10569	0.477605		8.91961e-05	6.32938e-05	0.000103469	0.00101824	6.75067e-05	5.1587e-05	5.54388e-05	0.000343216	5.95038e-05
Otu00154	Pyronemataceae_unclassified	Pezizales	Ascomycota	P-deprived	0.664062	1.00847	0.400657		0.000179289	0.000111217	0.00018186	0.000325476	6.4749e-05	3.70455e-05	6.13891e-05	7.50115e-05	0.000170135
Otu00131	Clohesyomyces_aquaticus	Incertae_sedis	Ascomycota	P-deprived	0.661495	1.00174	0.0275567		0.000229444	0.000274557	0.000347943	0.000126895	7.79353e-05	1.44333e-05	6.82315e-05	0.000235443	0.000104234
Otu00423	Harpophora_oryzae	Magnaporthales	Ascomycota	P-deprived	0.676514	0.994944	0.985875		8.22659e-05	0.000484869	4.66443e-05	0	7.31605e-05	0.000122112	0.000124907	1.09234e-05	1.75299e-05
Otu00007	Colletotrichum_nigrum	Incertae_sedis	Ascomycota	P-deprived	0.437428	0.79023	0.143777		0.000612328	0.000376625	0.00248624	0.000411231	0.000475243	0.000239753	0.000451306	0.000195523	0.00106252
Otu00105	Agaricomycetes_unclassified	unclassified_Agaricomycetes	Basidiomycota	P-deprived	0.636167	0.787451	0.00110335		0.000589066	0.000490611	0.000406243	0.000423415	0.000448945	0.000318563	0.00025186	0.000302502	0.000182558
Otu00083	Mortierella_bisporalis	Mortierellales	Zygomycota	P-deprived	0.626389	0.762635	0.000978877		0.000431861	0.00051609	0.000412653	0.000553738	0.000625379	0.000378098	0.000283005	0.000338369	0.000153221
Otu00116	Ascomycota_unclassified	unclassified_Ascomycota	Ascomycota	P-deprived	0.658891	0.758591	0.000108564		0.000435733	0.000393412	0.000375294	0.000426193	0.000419353	0.000244004	0.000256697	0.000254714	0.000177143
Otu00137	Fungi_unclassified	Fungi_unclassified	Fungi_unclassified	P-deprived	0.585799	0.702942	0.494824		0.000219669	0.000299862	0.000460253	0.000134503	0.000774102	0.000219257	0.000264802	0.000303737	9.93226e-05
Otu00120	Fungi_unclassified	Fungi_unclassified	Fungi_unclassified	P-deprived	0.683459	0.696058	0.00110335		0.000375815	0.000389746	0.000273727	0.000364941	0.000263397	0.00019654	0.000204076	0.000261721	0.000124252
Otu00062	Sordariomycetes_unclassified	unclassified_Sordariomycetes	Ascomycota	P-deprived	0.515823	0.661902	0.0185205		0.00056341	0.00157476	0.00050703	0.000682828	0.000605341	0.000568399	0.000360297	0.000435036	0.000529699
Otu00017	Setophoma_terrestris	Incertae_sedis	Ascomycota	P-deprived	0.575769	0.646475	0.0391131		0.000571601	0.000883851	0.000490822	0.000698405	0.000997139	0.000430566	0.0005132	0.00057908	0.000246664
Otu00025	Gibberella_intricans	Hypocreales	Ascomycota	P-deprived	0.459699	0.591044	0.0116549		0.00171289	0.0017656	0.00257295	0.00155503	0.00138149	0.00134987	0.000857947	0.00148314	0.000828329
Otu00124	Fungi_unclassified	Fungi_unclassified	Fungi_unclassified	P-deprived	0.684584	0.589628	0.000852509		0.000302823	0.000414419	0.00030844	0.000312469	0.000379132	0.000325381	0.000166387	0.000234896	0.00013758
Otu00070	Basidiomycota_unclassified	unclassified_Basidiomycota	Basidiomycota	P-deprived	0.604113	0.569087	0.00110335		0.000785207	0.000852397	0.000815952	0.000695491	0.000691626	0.000591358	0.000497805	0.000491658	0.000377349
Otu00006	Pyronemataceae_unclassified	Pezizales	Ascomycota	P-deprived	0.187967	0.56469	0.000852509		0.00917617	0.00674974	0.0103496	0.0091201	0.00705341	0.0058937	0.00589856	0.00602214	0.00388907
Otu00172	Gibberella_zeae	Hypocreales	Ascomycota	P-deprived	0.675341	0.564068	0.744287		0.000149263	0.00028849	0.00017224	0.000479305	0.000197973	0.000204907	0.000163241	0.000183751	0.000106523
Otu00086	Chaetosphaeriaceae_unclassified	Chaetosphaeriales	Ascomycota	P-deprived	0.65494	0.561022	0.000143707		0.000489852	0.000479659	0.000507925	0.000677722	0.000474561	0.000340185	0.000387925	0.000362677	0.000256904
Otu00010	Fungi_unclassified	Fungi_unclassified	Fungi_unclassified	P-deprived	0.240036	0.54246	0.000108564		0.00624849	0.00627785	0.00545922	0.00589514	0.00610657	0.00354153	0.00432454	0.00458625	0.00310063
Otu00013	Fusarium_solani	Hypocreales	Ascomycota	P-deprived	0.305372	0.53723	0.000820013		0.00322256	0.00430914	0.00374396	0.00534972	0.00328992	0.00299297	0.00271728	0.00276408	0.00188992
Otu00111	Stachybotrys_elegans	Hypocreales	Ascomycota	P-deprived	0.642135	0.53666	0.0531296		0.000303775	0.000311139	0.000169453	0.000493308	0.000233144	0.000260863	0.000148558	0.000246995	0.000130131
Otu00018	Gibellulopsis_nigrescens	Incertae_sedis	Ascomycota	P-deprived	0.386029	0.532999	0.00123108		0.00309185	0.00246049	0.00209723	0.00255379	0.00319093	0.00171671	0.00170225	0.00185818	0.0017127
Otu00072	Ascomycota_unclassified	unclassified_Ascomycota	Ascomycota	P-deprived	0.606197	0.525101	0.0070715		0.000720624	0.000698234	0.000848938	0.000513744	0.000649753	0.000540683	0.000478356	0.000458794	0.00032207
Otu00089	Basidiomycota_unclassified	unclassified_Basidiomycota	Basidiomycota	P-deprived	0.634618	0.52448	0.00520352		0.000547998	0.000556365	0.000611936	0.000533545	0.000509996	0.000408773	0.000391458	0.000380349	0.000267699
Otu00040	Coniochaetaceae_sp	Coniochaetales	Ascomycota	P-deprived	0.541902	0.518345	0.00110335		0.00122378	0.00132427	0.00120509	0.0012189	0.00113582	0.000882248	0.000869837	0.000960993	0.000505089
Otu00090	Volutella_ciliata	Hypocreales	Ascomycota	P-deprived	0.671655	0.507711	0.0033129		0.000382934	0.000450629	0.000413952	0.000402482	0.000433758	0.000314042	0.000253668	0.000346037	0.000191905
Otu00084	Mortierella_exigua	Mortierellales	Zygomycota	P-deprived	0.639191	0.507389	0.0278733		0.00026732	0.000434182	0.00044651	0.0005309	0.000494704	0.000321763	0.000223146	0.000354081	0.000254589
Otu00121	Periconia_macrospinosa	Pleosporales	Ascomycota	P-deprived	0.660194	0.50245	0.031776		0.000192718	0.0003043	0.000326028	0.000245756	0.000322534	0.000174311	0.000162608	0.000215552	0.000188365
Otu00037	Thelonectria_olida	Hypocreales	Ascomycota	P-deprived	0.548055	0.485626	0.000820277		0.00120325	0.0011119	0.00125128	0.001396	0.00109106	0.000886164	0.000694422	0.000883015	0.000796157
Otu00054	Candida_sake	Saccharomycetales	Ascomycota	P-deprived	0.505387	0.484827	0.11714		0.00071169	0.00148916	0.000767263	0.000851236	0.00111957	0.000581067	0.000722035	0.000616667	0.000741234
Otu00126	Pyrenochaeta_inflorescentiae	Pleosporales	Ascomycota	P-deprived	0.693321	0.481563	0.0203739		0.000364018	0.000300149	0.000207875	0.00024228	0.000363517	0.000237178	0.000155833	0.000261138	0.00014384
Otu00092	Basidiomycota_unclassified	unclassified_Basidiomycota	Basidiomycota	P-deprived	0.637683	0.478593	0.00625168		0.000339649	0.000442139	0.000662111	0.000483751	0.00041431	0.00030191	0.000389713	0.000299061	0.000276445
Otu00256	Spizellomyces_pseudodichotomus	Spizellomycetales	Chytridiomycota	P-deprived	0.70047	0.476357	0.948335		4.49297e-05	0.000141973	3.70631e-05	0.000274641	0.000204014	8.76433e-05	0.000139088	0.000106481	4.75199e-05
Otu00044	Incertae_sedis_unclassified	Pleosporales	Ascomycota	P-deprived	0.522453	0.473073	0.0185205		0.00157531	0.000956655	0.00119271	0.00110051	0.00075099	0.000772458	0.0009129	0.000805194	0.000537768
Otu00051	Cheilymenia_stercorea	Pezizales	Ascomycota	P-deprived	0.419777	0.470766	0.60055		0.00142157	0.000936657	0.000240933	0.000753132	0.000421233	0.000271198	0.000600844	0.000315438	0.00086507
Otu00134	Fungi_unclassified	Fungi_unclassified	Fungi_unclassified	P-deprived	0.669143	0.464773	0.552657		0.000363046	9.19994e-05	0.000258445	0.000362329	0.00012696	9.97848e-05	0.000177756	0.000182931	0.000196438
Otu00032	Trichosporon_scarabaeorum	Trichosporonales	Basidiomycota	P-deprived	0.443085	0.445061	0.0128225		0.001572	0.0018581	0.00184168	0.0012456	0.00147461	0.00100188	0.00102089	0.00134894	0.00105273
Otu00029	Mortierella_exigua	Mortierellales	Zygomycota	P-deprived	0.454205	0.443903	0.00394557		0.00204351	0.00199619	0.00160265	0.00165909	0.00230241	0.00128644	0.00176928	0.00145284	0.000812492
Otu00043	Cryptococcus_unclassified	Tremellales	Basidiomycota	P-deprived	0.578368	0.44346	0.000820013		0.00102239	0.00106582	0.00110069	0.0011458	0.00108538	0.000825702	0.000807259	0.000818147	0.000552831
Otu00047	Pyrenochaetopsis_decipiens	Pleosporales	Ascomycota	P-deprived	0.559549	0.429491	0.000820277		0.000948627	0.00112755	0.000971782	0.00106704	0.0010815	0.000829276	0.000822384	0.000732073	0.000524439
Otu00088	Pseudeurotiaceae_unclassified	Incertae_sedis	Ascomycota	P-deprived	0.643602	0.42071	0.00372584		0.000504985	0.000550456	0.000420071	0.000462044	0.00048897	0.000308231	0.00044537	0.00033686	0.000275913
Otu00078	Trichoderma_arundinaceum	Hypocreales	Ascomycota	P-deprived	0.674147	0.418898	0.00460484		0.000445923	0.000492022	0.000420959	0.000487861	0.00062782	0.000346183	0.000392816	0.000401542	0.000254674
Otu00057	Ascomycota_unclassified	unclassified_Ascomycota	Ascomycota	P-deprived	0.58089	0.418323	0.0882307		0.000532973	0.000853023	0.000923289	0.00119263	0.000781101	0.000691359	0.000694288	0.000645366	0.000384805
Otu00136	Fungi_unclassified	Fungi_unclassified	Fungi_unclassified	P-deprived	0.686806	0.413808	0.0221617		0.000235008	0.000367872	0.000279372	0.000336072	0.000268543	0.000213727	0.000303388	0.000192427	0.000131798
Otu00143	Alphamycetaceae_unclassified	Rhizophydiales	Chytridiomycota	P-deprived	0.698452	0.406782	0.10106		0.000231343	0.000366076	0.00051413	0.000209414	0.000299042	0.000307232	0.0001894	0.000246836	0.000177786
Otu00036	Paraphaeosphaeria_sporulosa	Pleosporales	Ascomycota	P-deprived	0.501565	0.39369	0.0117418		0.00112689	0.00227806	0.00128873	0.00133299	0.00114643	0.00127432	0.00110874	0.0010141	0.000720311
Otu00022	Mortierella_alpina	Mortierellales	Zygomycota	P-deprived	0.464892	0.381278	0.0021264		0.00207724	0.00234949	0.0018182	0.00223034	0.00224692	0.00181753	0.0014293	0.00187137	0.0010918
Otu00101	Pleosporales_unclassified	Pleosporales	Ascomycota	P-deprived	0.628082	0.380506	0.588453		0.000781473	0.000266621	0.000106742	0.000394749	0.000274621	0.000358642	0.000191549	0.000300019	0.000206913
Otu00005	Fusarium_oxysporum	Hypocreales	Ascomycota	P-deprived	0.270214	0.372917	0.00112437		0.00599498	0.00637192	0.00737699	0.00695952	0.00720248	0.00510541	0.00540386	0.00541434	0.00383338
Otu00021	Mortierella_exigua	Mortierellales	Zygomycota	P-deprived	0.475129	0.372639	0.00536822		0.00191304	0.00202281	0.00177947	0.0025594	0.00235193	0.00159801	0.00123512	0.00185517	0.00150511
Otu00027	Fungi_unclassified	Fungi_unclassified	Fungi_unclassified	P-deprived	0.493465	0.355055	0.00110335		0.00196384	0.00215557	0.00184214	0.00208217	0.00179399	0.00138428	0.00144093	0.00163624	0.00134656
Otu00016	Dactylonectria_torresensis	Hypocreales	Ascomycota	P-deprived	0.608219	0.354618	0.0026581		0.000883454	0.000921793	0.000854955	0.000848279	0.000860386	0.000629434	0.000706436	0.000736348	0.000507914
Otu00002	Monographella_cucumerina	Xylariales	Ascomycota	P-deprived	0.165592	0.350368	0.062553		0.0141985	0.0102529	0.00750805	0.00706816	0.00873242	0.00751836	0.00664109	0.00702974	0.00710532
Otu00099	Trichoderma_hamatum	Hypocreales	Ascomycota	P-deprived	0.677685	0.34947	0.260266		0.000509637	0.000278467	0.000386538	0.00044658	0.000289815	0.00030363	0.000302682	0.000295445	0.000231154
Otu00015	Mortierella_minutissima	Mortierellales	Zygomycota	P-deprived	0.325351	0.349303	0.0117418		0.00414041	0.00449344	0.00399591	0.0047249	0.00386529	0.00318148	0.00358892	0.0035353	0.00227557
Otu00056	Staphylotrichum_coccosporum	Incertae_sedis	Ascomycota	P-deprived	0.629756	0.342519	0.00684937		0.000773338	0.000644752	0.000752975	0.000808454	0.000745205	0.000585647	0.000576693	0.000655158	0.000402045
Otu00094	Volutella_consors	Hypocreales	Ascomycota	P-deprived	0.6704	0.341112	0.0822863		0.000279907	0.000360961	0.000393816	0.00041903	0.000434245	0.000258304	0.000261648	0.000304997	0.000301256
Otu00014	Mortierella_elongata	Mortierellales	Zygomycota	P-deprived	0.362133	0.339905	0.00340154		0.00395102	0.00444254	0.00385823	0.00444999	0.00401768	0.00348408	0.00315758	0.00340579	0.00232325
Otu00011	Tetracladium_maxilliforme	Helotiales	Ascomycota	P-deprived	0.519142	0.334662	0.0379404		0.00105059	0.00176753	0.00125687	0.00109336	0.00125051	0.000911013	0.000934287	0.00129435	0.00070783
Otu00008	Fungi_unclassified	Fungi_unclassified	Fungi_unclassified	P-deprived	0.255242	0.325102	7.03e-05		0.00821342	0.00879963	0.00782094	0.00882595	0.00814712	0.00593183	0.00697213	0.00646401	0.00587209
Otu00033	Exophiala_salmonis	Chaetothyriales	Ascomycota	P-deprived	0.535531	0.320725	0.0164819		0.00159151	0.00136104	0.00116038	0.00143101	0.00134868	0.00101255	0.000973219	0.00124655	0.000942725
Otu00061	Microbotryomycetes_unclassified	unclassified_Microbotryomycetes	Basidiomycota	P-deprived	0.599646	0.293583	0.0253542		0.000778322	0.000710456	0.000679109	0.000836277	0.000978112	0.000582325	0.000835729	0.000572548	0.000472186
Otu00100	Phialophora_cyclaminis	Chaetothyriales	Ascomycota	P-deprived	0.592832	0.289443	0.143777		0.000516685	0.000376993	3.89937e-05	4.35788e-05	0.000361978	0.000386432	0.00023622	1.86444e-05	0.000188971
Otu00058	Talaromyces_pinophilus	Eurotiales	Ascomycota	P-deprived	0.562325	0.285553	0.0643965		0.000477011	0.000598151	0.001268	0.000621949	0.000769689	0.000551631	0.000476176	0.000753159	0.000543202
Otu00068	Fungi_unclassified	Fungi_unclassified	Fungi_unclassified	P-deprived	0.595121	0.279376	0.112496		0.000589369	0.000847869	0.000736072	0.000660158	0.000591669	0.000489293	0.000702601	0.000593906	0.000355954
Otu00087	Fungi_unclassified	Fungi_unclassified	Fungi_unclassified	P-deprived	0.680024	0.277658	0.10106		0.000429602	0.00043475	0.000436201	0.000464406	0.000419457	0.000409757	0.000191933	0.000344451	0.000421622
Otu00387	Fungi_unclassified	Fungi_unclassified	Fungi_unclassified	P-deprived	0.682318	0.275946	0.0613261		8.95348e-07	5.96878e-06	0.000359264	0.000164339	1.47777e-05	3.36454e-05	2.13814e-05	0.000185279	0.000101555
Otu00106	Helotiaceae_unclassified	Helotiales	Ascomycota	P-deprived	0.646515	0.274047	0.400657		0.000305869	0.000559446	0.000282498	0.000482856	0.000371947	0.000314848	0.000224587	0.000465991	0.000252057
Otu00030	Sordariomycetes_unclassified	unclassifed_Sordariomycetes	Ascomycota	P-deprived	0.621233	0.264954	0.059017		0.000664165	0.000672737	0.000506649	0.000610291	0.000771589	0.000531253	0.000503238	0.000629226	0.000376156
Otu00096	Trichocladium_opacum	Sordariales	Ascomycota	P-deprived	0.678855	0.249327	0.0573228		0.000380134	0.000434391	0.00039966	0.000431707	0.000395967	0.000267185	0.000419245	0.000340047	0.000281017
Otu00132	Cryptococcus_aerius	Tremellales	Basidiomycota	P-deprived	0.697442	0.248545	0.183492		0.000344214	0.000253293	0.000252008	0.000260608	0.000237391	0.000291476	0.000140666	0.000254005	0.000177267
Otu00093	Chaetomium_udagawae	Sordariales	Ascomycota	P-deprived	0.689007	0.240251	0.0906708		0.000469524	0.000348988	0.000261819	0.000289114	0.000334631	0.00033519	0.000228568	0.000339909	0.000195514
Otu00035	Fungi_unclassified	Fungi_unclassified	Fungi_unclassified	P-deprived	0.512454	0.240196	0.0415721		0.0016603	0.00142255	0.00143543	0.0013472	0.00133354	0.00134802	0.000927253	0.00117962	0.0011889
Otu00063	Fungi_unclassified	Fungi_unclassified	Fungi_unclassified	P-deprived	0.615892	0.236128	0.10106		0.000607297	0.00065708	0.000643251	0.000640567	0.000677105	0.000485758	0.000468726	0.000639001	0.000493871
Otu00024	Fungi_unclassified	Fungi_unclassified	Fungi_unclassified	P-deprived	0.484571	0.223293	0.010347		0.00214749	0.00215536	0.00217032	0.00229033	0.00224101	0.00223576	0.0016211	0.00153062	0.00180916
Otu00064	Arthopyrenia_salicis	Pleosporales	Ascomycota	P-deprived	0.597402	0.195015	0.0203739		0.000784311	0.000632391	0.000762766	0.00087511	0.00062418	0.000602005	0.000523007	0.000911335	0.000426388
Otu00020	Humicola_fuscoatra	Sordariales	Ascomycota	P-deprived	0.489104	0.186523	0.106644		0.00219054	0.00196663	0.00173407	0.00161189	0.00178063	0.00177937	0.00163702	0.00183457	0.00100851
Otu00075	Gliomastix_murorum	Hypocreales	Ascomycota	P-deprived	0.653568	0.174987	0.190079		0.000394531	0.000460057	0.000262539	0.000375569	0.000450537	0.000260656	0.00032307	0.000437243	0.000302098
Otu00060	Cadophora_orchidicola	Helotiales	Ascomycota	P-deprived	0.662782	0.170664	0.360679		0.000459978	0.000269219	0.000268502	0.000219001	0.000218515	0.0001956	0.000118305	0.000323026	0.000343856
Otu00042	Tetracladium_marchalianum	Helotiales	Ascomycota	P-deprived	0.52903	0.150549	0.0038324		0.00104077	0.00124606	0.000880692	0.00123589	0.000963148	0.00148826	0.000721554	0.000952426	0.000569238
Otu00112	Fungi_unclassified	Fungi_unclassified	Fungi_unclassified	P-deprived	0.590507	0.149371	0.869995		0.000512356	0.000249235	0.00039435	0.000306075	0.000387576	0.000419672	0.000339324	0.000333248	0.000195133
Otu00069	Myrmecridium_schulzeri	Incertae_sedis	Ascomycota	P-deprived	0.612156	0.146007	0.0261653		0.0006981	0.000598329	0.000543913	0.000634421	0.000638141	0.000587945	0.000497137	0.000831208	0.000256753
Otu00114	Myrothecium_verrucaria	Hypocreales	Ascomycota	P-deprived	0.665337	0.136643	0.636737		0.000290991	0.000417178	0.000303193	0.000363392	0.000383833	0.000422168	0.000264714	0.000381095	0.000169764
Otu00038	Bionectria_pseudochroleuca	Hypocreales	Ascomycota	P-deprived	0.570476	0.128521	0.0449244		0.00114682	0.00124593	0.00101022	0.0011195	0.00102378	0.00118205	0.00105791	0.00103763	0.000654103
Otu00095	Cystofilobasidiaceae_sp	Cystofilobasidiales	Basidiomycota	P-deprived	0.619485	0.126486	0.11714		0.000306412	0.000637969	0.000414267	0.000535118	0.000401784	0.000455354	0.000258403	0.000669268	0.000247213
Otu00097	Leptodiscella_unclassified	Incertae_sedis	Ascomycota	P-deprived	0.601881	0.12098	0.2309		0.000312299	0.000420993	0.000322935	0.000632938	0.000688461	0.000789295	0.000281476	0.000452043	0.000174005
Otu00110	Agaricomycetes_sp	unclassified_Agaricomycetes	Basidiomycota	P-deprived	0.645064	0.09863	0.304435		0.000319782	0.000289928	0.000127672	0.000416676	0.00020268	0.000178666	0.000200645	0.00028504	0.000323598
Otu00117	Nectria_ramulariae	Hypocreales	Ascomycota	P-deprived	0.695398	0.0865864	0.544406		0.000297906	0.000270328	0.000401454	0.000242381	0.000326631	0.000304734	0.000370424	0.000294712	0.000162999
Otu00082	Ascobolaceae_unclassified	Pezizales	Ascomycota	P-deprived	0.652182	0.0847673	0.937914		0.000328884	0.000305995	0.000334951	0.0003512	0.000485791	0.000246529	0.000370292	0.000481456	0.000234227
Otu00019	Trichocladium_asperum	Sordariales	Ascomycota	P-deprived	0.315476	0.0785324	0.0106736		0.00297803	0.00230114	0.00171503	0.00216005	0.00219528	0.00161191	0.00386715	0.00187782	0.00106161
Otu00407	Alphamycetaceae_unclassified	Rhizophydiales	Chytridiomycota	P-deprived	0.685701	0.0241073	0.908807		2.13061e-05	0.000135967	2.20668e-05	7.96993e-06	0.000387629	0.000174055	4.12295e-05	0.000177201	5.66384e-05
Otu00445	Agaricomycetes_unclassified	unclassified_Agaricomycetes	Basidiomycota	P-replete	0.588163	951.014	0.943824		0	0	1.67213e-06	0	0	0	0	0.00127351	0
Otu00621	Ascobolus_unclassified	Pezizales	Ascomycota	P-replete	0.649401	412.904	0.869995		0	2.34286e-06	0	0	0	0	0	0.000775775	0
Otu00314	Basidiomycota_unclassified	unclassified_Basidiomycota	Basidiomycota	P-replete	0.551053	109.341	0.190079		0	0	0	3.93257e-06	1.70417e-05	7.11333e-06	8.52613e-06	0	0.00183581
Otu00012	Olpidiaster_brassicae	Olpidiales	Chytridiomycota	P-replete	0.344264	56.5147	0.948335		2.06771e-05	1.55991e-05	5.59653e-06	8.83664e-06	6.85306e-05	1.74741e-05	7.47081e-06	0.000987162	0.00447433
Otu00009	Thielaviopsis_basicola	Microascales	Ascomycota	P-replete	0.224501	48.7459	0.830967		5.67729e-05	1.65605e-05	4.7409e-05	5.29758e-05	6.50725e-05	2.39659e-05	0.00117848	0.000794211	0.00750643
Otu00429	ungi_unclassified	Fungi_unclassified	Fungi_unclassified	P-replete	0.622979	37.759	0.948335		0	0	4.18165e-06	2.94816e-05	0	0	0.00103889	4.90984e-06	0
Otu00148	Fungi_unclassified	Fungi_unclassified	Fungi_unclassified	P-replete	0.425676	14.3062	0.963782		6.13839e-05	3.50403e-05	9.14927e-05	5.38907e-05	6.26161e-05	4.35923e-05	0.00322714	4.08589e-05	0.000416064
Otu00079	Basidiomycota_unclassified	unclassified_Basidiomycota	Basidiomycota	P-replete	0.40714	13.8763	0.00110335		5.63845e-05	0.000101387	5.06e-05	8.83793e-05	9.45229e-05	0.00149423	0.000787858	0.000419777	0.00195469
Otu00479	Basidiomycota_unclassified	unclassified_Basidiomycota	Basidiomycota	P-replete	0.694366	10.3589	0.685685		1.00592e-05	2.45336e-05	6.4887e-06	9.53242e-06	3.24188e-05	0.000686012	2.93614e-05	2.55539e-05	1.35989e-05
Otu00168	Chytridiomycota_sp	unclassified_Chytridiomycota	Chytridiomycota	P-replete	0.565056	9.97954	0.00133392		3.57983e-06	2.13222e-05	2.22065e-05	0.000112158	3.89036e-05	9.34533e-05	0.00147562	2.40275e-05	0.000147549
Otu00004	Olpidiales_sp	Olpidiales	Chytridiomycota	P-replete	0.208932	8.22903	0.724307		0.000221469	0.000135914	0.000182222	0.000983571	0.000113209	0.000204326	8.85145e-05	0.000364956	0.011424
Otu00138	Fungi_unclassified	Fungi_unclassified	Fungi_unclassified	P-replete	0.573134	5.37773	0.916698		0.000113322	0.000152761	4.00384e-05	3.63068e-05	0	0.00161947	5.73408e-06	5.62156e-05	6.57077e-05
Otu00039	Emericellopsis_terricola	Hypocreales	Ascomycota	P-replete	0.283158	4.52384	0.000402838		0.000506488	0.000283126	0.000337762	0.000301	0.000770034	0.00470077	0.00201495	0.000975995	0.00202321
Otu00003	Fungi_unclassified	Fungi_unclassified	Fungi_unclassified	P-replete	0.138908	3.63245	3.95e-05		0.00468563	0.00380318	0.0069649	0.00571025	0.0072983	0.0280552	0.0334385	0.0193607	0.0246256
Otu00247	Fungi_unclassified	Fungi_unclassified	Fungi_unclassified	P-replete	0.699461	2.98435	0.00187197		5.33728e-05	2.54966e-05	6.22007e-05	3.08925e-05	6.29709e-05	0.000110508	0.000167973	0.000173351	0.000297014
Otu00026	Fungi_unclassified	Fungi_unclassified	Fungi_unclassified	P-replete	0.393192	2.938	0.473464		0.000486694	0.000236221	0.000219828	0.000449225	0.000222802	0.000330417	0.000673843	0.000258342	0.00382457
Otu00076	Fungi_unclassified	Fungi_unclassified	Fungi_unclassified	P-replete	0.378298	2.35601	0.400657		7.19777e-05	0.000955356	0.000223043	4.62739e-06	0.000385939	0	0.000227037	0.000632398	0.00354618
Otu00104	Fungi_unclassified	Fungi_unclassified	Fungi_unclassified	P-replete	0.353284	2.08194	0.938277		7.96835e-06	6.5719e-06	0.000201771	0.000342036	0.00125249	0.000528459	0.000439311	0.0021281	0.00136884
Otu00045	Fungi_unclassified	Fungi_unclassified	Fungi_unclassified	P-replete	0.335162	1.8235	0.0192578		0.000156432	0.000837204	0.000974129	0.000240859	0.000739071	0.00064221	0.00108541	0.00195393	0.00297672
Otu00171	Fungi_unclassified	Fungi_unclassified	Fungi_unclassified	P-replete	0.657583	1.681	0.817186		0	1.65357e-06	0	0	0.000299889	1.2356e-06	0.000116099	0.00029943	0.000229985
Otu00230	Eocronartiaceae_sp	Platygloeales	Basidiomycota	P-replete	0.631422	1.64109	0.948335		4.86849e-05	4.283e-05	8.71775e-05	6.14411e-05	0.000139651	2.47116e-06	6.7802e-05	0.000484183	0.000247979
Otu00119	Fungi_unclassified	Fungi_unclassified	Fungi_unclassified	P-replete	0.583373	1.38332	0.0971055		0.000281904	0.000241116	0.000199383	0.000174184	0.000265139	0.000413343	0.000399918	0.000286051	0.0011157
Otu00273	Fungi_unclassified	Fungi_unclassified	Fungi_unclassified	P-replete	0.497547	1.236	0.262075		4.64709e-06	0.000104501	0	3.69363e-05	0.000932487	0.000684935	0.000145916	0.000930083	0.000168414
Otu00115	Sordariomycetes_unclassified	unclassified_Sordariomycetes	Ascomycota	P-replete	0.370274	1.13502	0.636737		0.000195876	7.81322e-05	0.000957835	0.000841054	0.000400303	0.00373642	3.84555e-05	0.00031178	0.000137602
Otu00127	Fungi_unclassified	Fungi_unclassified	Fungi_unclassified	P-replete	0.624691	0.872371	0.249342		0.00023089	0.000217561	0.000145127	0.000219771	0.000226888	0.000210329	0.000250702	0.000280756	0.000816381
Otu00271	Operculomyces_laminatus	Rhizophydiales	Chytridiomycota	P-replete	0.691183	0.713305	0.948335		0.000100431	8.84162e-05	5.56903e-05	5.1918e-05	9.57302e-05	2.25074e-05	0.000127433	0.000306925	8.06817e-05
Otu00190	Ascomycota_unclassified	unclassified_Ascomycota	Ascomycota	P-replete	0.647963	0.669878	0.985875		0.000175984	0.000127919	0.0001147	0.000116119	0.000271708	0.000219701	0.000270319	0.000468925	0.000118367
Otu00187	Fungi_unclassified	Fungi_unclassified	Fungi_unclassified	P-replete	0.650792	0.611794	0.95607		0.000141211	0.000190406	0.000166448	0.000112999	6.32616e-05	0.000400055	5.80032e-05	0.000213069	0.000198372
Otu00177	Fungi_unclassified	Fungi_unclassified	Fungi_unclassified	P-replete	0.666608	0.586868	0.25575		0.000166316	4.96045e-06	9.77402e-05	0.000178954	7.40256e-06	0.000284509	5.75799e-05	0.000128469	0.000107536
Otu00151	Basidiomycota_unclassified	unclassified_Basidiomycota	Basidiomycota	P-replete	0.617695	0.543955	0.109536		0.000282084	0.00010663	0.000202702	0.000279346	0.00027223	0.000355688	0.000579461	0.000221209	0.000255425
Otu00188	Fungi_unclassified	Fungi_unclassified	Fungi_unclassified	P-replete	0.538772	0.476546	0.644468		0.000541091	9.76025e-07	0.000294088	0	0.000276352	0	0	0.000387043	0.000927091
Otu00108	Spizellomycetaceae_unclassified	Spizellomycetales	Chytridiomycota	P-replete	0.55392	0.435744	0.937914		0.000407314	0.000193362	0.000223128	0.000523799	0.000304693	0.000766965	0.00041682	0.000477548	0.000236486
Otu00244	Fungi_unclassified	Fungi_unclassified	Fungi_unclassified	P-replete	0.672907	0.380337	0.644468		0.000277471	0	0	0.000144473	4.58658e-05	0.000148949	0.000152461	0	0.000215178
Otu00050	Geotrichum_europaeum	Saccharomycetales	Ascomycota	P-replete	0.431571	0.342798	0.115525		0.000921756	0.000954662	0.000683337	0.00052778	0.000566548	0.000528255	0.000397558	0.00250733	0.000492208
Otu00157	Fungi_unclassified	Fungi_unclassified	Fungi_unclassified	P-replete	0.567774	0.324213	0.937914		5.46351e-05	0	0.000333856	0.000555475	0.00018415	0.000270865	6.47027e-05	5.88554e-05	0.00080067
Otu00023	Fungi_unclassified	Fungi_unclassified	Fungi_unclassified	P-replete	0.294994	0.294239	0.23212		0.00140101	0.00246194	0.000979473	0.0020795	0.00251558	0.000795587	0.00275348	0.00328983	0.0029326
Otu00055	Fungi_unclassified	Fungi_unclassified	Fungi_unclassified	P-replete	0.470075	0.200292	0.937914		0.000719901	0.000210191	0.000169221	0.000664571	0.000762272	0.000571922	0.000396519	0.00123182	0.00022544
Otu00123	Dipodascus_geotrichum	Saccharomycetales	Ascomycota	P-replete	0.681172	0.189023	0.937914		5.28074e-05	0.000102233	0.00033879	0.000100102	0.00013094	0.000367407	0.000168331	0.000112165	4.1609e-05
Otu00185	Fungi_unclassified	Fungi_unclassified	Fungi_unclassified	P-replete	0.656263	0.178542	0.888266		0.000396888	0.000147058	0	0	0	0.000325372	6.30346e-05	0.000124444	0
Otu00175	Fungi_unclassified	Fungi_unclassified	Fungi_unclassified	P-replete	0.614078	0.154451	0.726847		0.000277467	1.25531e-05	0.000313206	4.19484e-06	0.000248862	0.000576048	9.07436e-05	0.000114541	9.49651e-06
Otu00118	Fungi_unclassified	Fungi_unclassified	Fungi_unclassified	P-replete	0.640667	0.120854	0.406604		0.000220584	0.000280127	0.00041913	0.000357932	0.000355839	0.000311817	0.000389626	0.000503465	0.000259924
Otu00052	Cyberlindnera_unclassified	Saccharomycetales	Ascomycota	P-replete	0.509002	0.119071	0.854968		0.000506678	0.00118088	0.00077546	0.000674806	0.00061752	0.000556176	0.000553956	0.00139514	0.00085673
Otu00077	Fungi_unclassified	Fungi_unclassified	Fungi_unclassified	P-replete	0.633027	0.0647298	0.262994		0.000453689	0.000445861	0.000404297	0.000485766	0.000433046	0.000741125	0.00028928	0.000352148	0.000510672
Otu00041	Fungi_unclassified	Fungi_unclassified	Fungi_unclassified	P-replete	0.556752	0.0588504	0.726847		0.00136521	0.00116081	0.00101868	0.00117343	0.00130221	0.00118562	0.00160903	0.00111342	0.00119162
Otu00031	Pseudeurotium_bakeri	Incertae_sedis	Ascomycota	P-replete	0.41363	0.0533999	0.106644		0.00169725	0.00177184	0.001341	0.00133797	0.001287	0.00127677	0.00123077	0.00282029	0.000937851
Otu00034	Fungi_unclassified	Fungi_unclassified	Fungi_unclassified	P-replete	0.400295	0.0506793	0.830967		0.000242029	0.00050163	0.00245334	0.000471899	0.000232283	0.000619092	0.000233807	0.000351888	0.00207433
Otu00046	Ascomycota_unclassified	unclassified_Ascomycota	Ascomycota	P-replete	0.525756	0.0497879	0.735571		0.00111788	0.00107946	0.000655573	0.000971751	0.000894577	0.00109749	0.0010735	0.000843373	0.000948995
Otu00080	Incertae_sedis_unclassified	Xylariales	Ascomycota	P-replete	0.687907	0.0372405	1		0.00032595	0.000266595	0.000262861	0.000270349	0.000251557	0.000238149	0.000265356	0.000334284	0.000305094
Otu00147	Leucosporidiaceae_unclassified	Leucosporidiales	Basidiomycota	P-replete	0.692262	0.0305185	0.6339		0.00023349	9.37296e-05	0.000252166	0.000200348	0.000176592	0.000162807	0.000200926	0.000321261	0.000103415
Otu00067	Fusicolla_merismoide	Hypocreales	Ascomycota	P-replete	0.532285	0.0229934	0.0403234		0.000574162	0.000721519	0.000583932	0.000628529	0.000740502	0.000396126	0.000579354	0.00136797	0.000315219
Otu00053	Basidiomycota_unclassified	unclassified_Basidiomycota	Basidiomycota	P-replete	0.544992	0.0116245	0.724307		0.000821684	0.000807313	0.00150157	0.00110279	0.0010643	0.00083102	0.0011154	0.000906174	0.00143479

## Sheet: SIMPER Root
Table S5. Fungal OTUs identified by SIMPER analysis as enriched in P-deprived or P-replete conditions.
Contribution indicates the percentage of dissimlarities attributed to each taxon. Enrichment percentage indicates the increase in relation to the opposite condition. The P-value indicates the statistical signifcance of the enrichment (Wilcoxon's test, FDR corrected). Significant P-values are indicated in white, the OTUs enriched in the P-deprived plants are highlighted in orange, in P-replete pla…
									Average relative abundance in the different treatments
OTU	Species	Order	Phylum	Enrichment	Contribution (SIMPER)	Enrichment percentage	P-value (Wilcoxon)		0mM_P_water	0mM_P_K	0mM_P_Na	1mM_P_K	1mM_P_Na	20mM_P_K	20mM_P_Na	50mM_P_K	50mM_P_Na
Otu00028	Hymenoscyphus_unclassified	Helotiales	Ascomycota	P-deprived	0.677266	4.1751	0.634619		0.0114492	0.00237981	0.00903601	0.00048583	0.000371373	0.000598849	0.000887663	0.00065684	0.00152377
Otu00007	Colletotrichum_nigrum	Incertae_sedis	Ascomycota	P-deprived	0.331433	2.86664	0.160257		0.0173581	0.0127192	0.0276284	0.0352659	0.0169887	0.012109	0.000498322	0.0061331	0.00401013
Otu00016	Dactylonectria_torresensis	Hypocreales	Ascomycota	P-deprived	0.563962	1.8177	0.0113432		0.0110786	0.015156	0.0106476	0.00521688	0.0149639	0.00581332	0.00359582	0.00579204	0.00100015
Otu00011	Tetracladium_maxilliforme	Helotiales	Ascomycota	P-deprived	0.630073	1.30804	0.0113432		0.00868476	0.0141887	0.00703533	0.00612723	0.013801	0.00532306	0.00389491	0.00747098	0.000585276
Otu00017	Setophoma_terrestris	Incertae_sedis	Ascomycota	P-deprived	0.655608	1.04578	0.144391		0.0029465	0.0120533	0.00216223	0.00851357	0.00943805	0.00588984	0.00348244	0.00390544	0.000453412
Otu00059	Incertae_sedis_unclassified	Pleosporales	Ascomycota	P-deprived	0.712876	0.730869	0.888895		0.00176916	0.0046839	0.000509477	0.00403986	0.00201944	0.00144681	0.000994683	0.00354081	3.63362e-05
Otu00002	Monographella_cucumerina	Xylariales	Ascomycota	P-deprived	0.120286	0.689493	0.0113432		0.0508688	0.0449661	0.0578997	0.034149	0.0351297	0.0307006	0.0253813	0.0309009	0.0186172
Otu00005	Fusarium_oxysporum	Hypocreales	Ascomycota	P-deprived	0.598665	0.503048	0.415634		0.00777485	0.0133348	0.00617318	0.00698978	0.00955945	0.00480013	0.0101918	0.00745367	0.000884047
Otu00009	Thielaviopsis_basicola	Microascales	Ascomycota	P-replete	0.487919	165.055	0.0145806		3.1029e-05	5.85117e-05	0.000268353	5.15974e-05	2.80488e-05	7.36635e-05	0.0164116	0.00836855	0.0332709
Otu00012	Olpidiaster_brassicae	Olpidiales	Chytridiomycota	P-replete	0.526443	14.022	0.0113432		0.000470321	1.04389e-05	0.000531495	3.36763e-05	0.0018558	0.00308655	0.009913	0.0104868	0.0113854
Otu00026	Fungi_unclassified	Fungi_unclassified	Fungi_unclassified	P-replete	0.698879	11.5956	7.18497e-05		0.000308031	0.000313482	0.000124986	0.000140334	0.00117265	0.00665811	0.00266884	0.00935143	0.00207403
Otu00003	Fungi_unclassified	Fungi_unclassified	Fungi_unclassified	P-replete	0.42262	6.93611	7.18497e-05		0.00267005	0.0010827	0.00440162	0.00199091	0.0049407	0.0318681	0.0345213	0.0158701	0.0135197
Otu00004	Olpidiales_sp	Olpidiales	Chytridiomycota	P-replete	0.22722	1.75829	0.0113432		0.0075336	0.00189892	0.00109594	0.022186	0.00782442	0.0101538	0.0129355	0.0269739	0.0393912

## Sheet: SIMPER Overlap
Table S5. Fungal OTUs identified by SIMPER analysis as enriched in P-deprived or P-replete conditions.
Contribution indicates the percentage of dissimlarities attributed to each taxon. Enrichment percentage indicates the increase in relation to the opposite condition. The P-value indicates the statistical signifcance of the enrichment (Wilcoxon's test, FDR, corrected). Significant P-values are indicated in white, the OTUs enriched in the P-deprived plants or soil are highlighted in orange, in P-re…
						Compartment of enrichment
OTU	species	order	phylum	Enrichment		Bulk soil	Rhizosphere	Root
Otu00016	Dactylonectria_torresensis	Hypocreales	Ascomycota	P-deprived		0.891925	0.0026581	0.0113432
Otu00011	Tetracladium_maxilliforme	Helotiales	Ascomycota	P-deprived		0.909336	0.0379404	0.0113432
Otu00002	Monographella_cucumerina	Xylariales	Ascomycota	P-deprived			0.062553	0.0113432
Otu00017	Setophoma_terrestris	Incertae_sedis	Ascomycota	P-deprived			0.0391131	0.144391
Otu00007	Colletotrichum_nigrum	Incertae_sedis	Ascomycota	P-deprived			0.143777	0.160257
Otu00005	Fusarium_oxysporum	Hypocreales	Ascomycota	P-deprived			0.00112437	0.415634
Otu00071	Fungi_unclassified	Fungi_unclassified	Fungi_unclassified	P-deprived		0.891925	0.985875
Otu00110	Agaricomycetes_sp	unclassified_Agaricomycetes	Basidiomycota	P-deprived		0.909336	0.304435
Otu00025	Gibberella_intricans	Hypocreales	Ascomycota	P-deprived		0.909336	0.0116549
Otu00134	Fungi_unclassified	Fungi_unclassified	Fungi_unclassified	P-deprived		0.91079	0.552657
Otu00093	Chaetomium_udagawae	Sordariales	Ascomycota	P-deprived		0.977174	0.0906708
Otu00125	Pezizella_epithallina	Thelebolales	Ascomycota	P-deprived		0.93543	0.190079
Otu00114	Myrothecium_verrucaria	Hypocreales	Ascomycota	P-deprived		0.909336	0.636737
Otu00084	Mortierella_exigua	Mortierellales	Zygomycota	P-deprived		0.891925	0.0278733
Otu00035	Fungi_unclassified	Fungi_unclassified	Fungi_unclassified	P-deprived		0.93543	0.0415721
Otu00030	Sordariomycetes_unclassified	Sordariomycetes_unclassified	Ascomycota	P-deprived		0.909336	0.059017
Otu00047	Pyrenochaetopsis_decipiens	Pleosporales	Ascomycota	P-deprived		0.977174	0.000820277
Otu00057	Ascomycota_unclassified	Ascomycota_unclassified	Ascomycota	P-deprived		0.909336	0.0882307
Otu00070	Basidiomycota_unclassified	Basidiomycota_unclassified	Basidiomycota	P-deprived		0.967934	0.00110335
Otu00010	Fungi_unclassified	Fungi_unclassified	Fungi_unclassified	P-deprived		0.909336	0.000108564
Otu00038	Bionectria_pseudochroleuca	Hypocreales	Ascomycota	P-deprived		0.891925	0.0449244
Otu00056	Staphylotrichum_coccosporum	Incertae_sedis	Ascomycota	P-deprived		0.91079	0.00684937
Otu00043	Cryptococcus_unclassified	Tremellales	Basidiomycota	P-deprived		0.891925	0.000820013
Otu00143	Alphamycetaceae_unclassified	Rhizophydiales	Chytridiomycota	P-deprived		0.909336	0.10106
Otu00033	Exophiala_salmonis	Chaetothyriales	Ascomycota	P-deprived		0.996479	0.0164819
Otu00090	Volutella_ciliata	Hypocreales	Ascomycota	P-deprived		0.909336	0.0033129
Otu00058	Talaromyces_pinophilus	Eurotiales	Ascomycota	P-deprived		0.909336	0.0643965
Otu00060	Cadophora_orchidicola	Helotiales	Ascomycota	P-deprived		0.909336	0.360679
Otu00044	Incertae_sedis	Pleosporales	Ascomycota	P-deprived		0.974293	0.0185205
Otu00008	Fungi_unclassified	Fungi_unclassified	Fungi_unclassified	P-deprived		0.909336	7.03e-05
Otu00078	Trichoderma_arundinaceum	Hypocreales	Ascomycota	P-deprived		0.891925	0.00460484
Otu00068	Fungi_unclassified	Fungi_unclassified	Fungi_unclassified	P-deprived		0.977174	0.112496
Otu00037	Thelonectria_olida	Hypocreales	Ascomycota	P-deprived		0.891925	0.000820277
Otu00021	Mortierella_exigua	Mortierellales	Zygomycota	P-deprived		0.977174	0.00536822
Otu00013	Fusarium_solani	Hypocreales	Ascomycota	P-deprived		0.895571	0.000820013
Otu00019	Trichocladium_asperum	Sordariales	Ascomycota	P-deprived		0.909336	0.0106736
Otu00072	Ascomycota_unclassified	Ascomycota_unclassified	Ascomycota	P-deprived		0.909336	0.0070715
Otu00105	Agaricomycetes_unclassified	Agaricomycetes_unclassified	Basidiomycota	P-deprived		0.909336	0.00110335
Otu00092	Basidiomycota_unclassified	Basidiomycota_unclassified	Basidiomycota	P-deprived		0.909336	0.00625168
Otu00111	Stachybotrys_elegans	Hypocreales	Ascomycota	P-deprived		0.967934	0.0531296
Otu00061	Microbotryomycetes_unclassified	Microbotryomycetes_unclassified	Basidiomycota	P-deprived		0.929145	0.0253542
Otu00094	Volutella_consors	Hypocreales	Ascomycota	P-deprived		0.93543	0.0822863
Otu00116	Ascomycota_unclassified	Ascomycota_unclassified	Ascomycota	P-deprived		0.891925	0.000108564
Otu00036	Paraphaeosphaeria_sporulosa	Pleosporales	Ascomycota	P-deprived		0.977174	0.0117418
Otu00154	Pyronemataceae_unclassified	Pezizales	Ascomycota	P-deprived		0.909336	0.400657
Otu00040	Coniochaetaceae_sp	Coniochaetales	Ascomycota	P-deprived		0.909336	0.00110335
Otu00069	Myrmecridium_schulzeri	Incertae_sedis	Ascomycota	P-deprived		0.977174	0.0261653
Otu00082	Ascobolaceae_unclassified	Pezizales	Ascomycota	P-deprived		0.993305	0.937914
Otu00112	Fungi_unclassified	Fungi_unclassified	Fungi_unclassified	P-deprived		0.967934	0.869995
Otu00014	Mortierella_elongata	Mortierellales	Zygomycota	P-deprived		0.996479	0.00340154
Otu00083	Mortierella_bisporalis	Mortierellales	Zygomycota	P-deprived		0.895571	0.000978877
Otu00022	Mortierella_alpina	Mortierellales	Zygomycota	P-deprived		0.895571	0.0021264
Otu00003	Fungi_unclassified	Fungi_unclassified	Fungi_unclassified	P-replete		0.672974	3.95e-05	7.18497e-05
Otu00009	Thielaviopsis_basicola	Microascales	Ascomycota	P-replete			0.830967	0.0145806
Otu00004	Olpidiales_sp	Olpidiales	Chytridiomycota	P-replete			0.724307	0.0113432
Otu00012	Olpidiaster_brassicae	Olpidiales	Chytridiomycota	P-replete			0.948335	0.0113432
Otu00026	Fungi_unclassified	Fungi_unclassified	Fungi_unclassified	P-replete			0.473464	7.18497e-05
Otu00151	Basidiomycota_unclassified	Basidiomycota_unclassified	Basidiomycota	P-replete		0.909336	0.109536
Otu00119	Fungi_unclassified	Fungi_unclassified	Fungi_unclassified	P-replete		0.891925	0.0971055
Otu00123	Dipodascus_geotrichum	Saccharomycetales	Ascomycota	P-replete		0.891925	0.937914
Otu00079	Basidiomycota_unclassified	Basidiomycota_unclassified	Basidiomycota	P-replete		0.974293	0.00110335
Otu00271	Operculomyces_laminatus	Rhizophydiales	Chytridiomycota	P-replete		0.944964	0.948335
Otu00034	Fungi_unclassified	Fungi_unclassified	Fungi_unclassified	P-replete		0.891925	0.830967
Otu00138	Fungi_unclassified	Fungi_unclassified	Fungi_unclassified	P-replete		0.909336	0.916698
Otu00053	Basidiomycota_unclassified	Basidiomycota_unclassified	Basidiomycota	P-replete		0.974293	0.724307
Otu00050	Geotrichum_europaeum	Saccharomycetales	Ascomycota	P-replete		0.944964	0.115525
Otu00046	Ascomycota_unclassified	Ascomycota_unclassified	Ascomycota	P-replete		0.974293	0.735571
Otu00108	Spizellomycetaceae_unclassified	Spizellomycetales	Chytridiomycota	P-replete		0.891925	0.937914
Otu00244	Fungi_unclassified	Fungi_unclassified	Fungi_unclassified	P-replete		0.909336	0.644468
Otu00429	Fungi_unclassified	Fungi_unclassified	Fungi_unclassified	P-replete		0.974293	0.948335
Otu00273	Fungi_unclassified	Fungi_unclassified	Fungi_unclassified	P-replete		0.909336	0.262075
Otu00147	Leucosporidiaceae_unclassified	Leucosporidiales	Basidiomycota	P-replete		0.977174	0.6339
Otu00168	Chytridiomycota_sp	unclassified_Chytridiomycota	Chytridiomycota	P-replete		0.891925	0.00133392
Otu00190	Ascomycota_unclassified	Ascomycota_unclassified	Ascomycota	P-replete		0.977174	0.985875
Otu00041	Fungi_unclassified	Fungi_unclassified	Fungi_unclassified	P-replete		0.891925	0.726847
Otu00175	Fungi_unclassified	Fungi_unclassified	Fungi_unclassified	P-replete		0.993305	0.726847
Otu00055	Fungi_unclassified	Fungi_unclassified	Fungi_unclassified	P-replete		0.928163	0.937914
Otu00185	Fungi_unclassified	Fungi_unclassified	Fungi_unclassified	P-replete		0.929145	0.888266
